# Supplementary material for: Does evolution of echolocation calls and morphology in Molossus result from convergence or stasis?
Source: PLoS One. 2020 Sep 24;15(9):e0238261. doi: 10.1371/journal.pone.0238261 (PMC7514107; doi:10.1371/journal.pone.0238261)
Supplement: S1 Appendix — (XLS) [file pone.0238261.s001.xls]

## Sheet: Sheet2
	CATALOG NUMBER	IDENTIFICATION	COUNTRY	PRECISE LOCALITY	SEX	IOW	I-I	C-M	C-C	GSLI	GSL	BCW	CLI	PAL	M-M	ZB	SAR	FA
MNRIO	23054	Molossus molossus	Brazil	-22 54 10 43 12 27	M	3.89	1.38	5.87	4.45	16.81	16.59	9.22	13.29	5.87	7.69	10.61	0.78	36.60
MNRIO	42839	Molossus molossus	Brazil		F	3.49	1.61	6.09	4.32	16.51	16.36	8.46	13.43	5.55	7.87	10.37	0.67	36.61
ROM	49115	Molossus alvarezi	Mexico		F	3.92	1.99	7.03	4.65	17.99	17.89	9.43	15.27	5.9	7.91	11.06	1.35	44.1
ROM	49124	Molossus alvarezi	Mexico		F	3.93	1.93	6.93	4.58	18.94	18.27	9.36	15.37	6.04	8.21	11.32	1.58	46.1
ROM	49123	Molossus alvarezi	Mexico		M	3.9	1.84	7.4	4.89	19.53	19.13	9.69	15.7	6.12	8.45	12.04	1.81	45.6
ROM	49122	Molossus alvarezi	Mexico		M	4.03	1.84	7.37	5.14	20.16	19.54	9.51	16.49	6.44	8.65	12.15	1.79	47.6
ROM	49121	Molossus alvarezi	Mexico		M	3.92	1.66	7.48	5.3	20.15	19.73	9.6	16.71	6.78	8.59	11.98	1.9	46.9
UFMS	MA1538	Molossus aztecus	Brazil	-19 00 33 57 39 12	F	3.56	2.35	5.98	4.67	17.16	16.44	9.56	13.32	5.97	7.77	10.23	2.07	42.68
MZUSP	8329	Molossus aztecus	Brazil	-06 50 19 35 07 34	M	3.68	1.78	6.32	4.68	18.28	17.8	9.04	13.09	5.58	8.22	10.15	1.35	41.9
MZUSP	10269	Molossus aztecus	Brazil	22 78 41 41 8813	F	3.89	2.28	5.99	4.58	17.12	16.75	9.07	13.59	5.39	7.79	10.11	1.36	38.55
MZUSP	8346	Molossus aztecus	Brazil	-06 50 19 35 07 34	M	3.65	2.08	6.02	4.7	18.01	17.36	9.1	14.19	5.6	7.75	10.37	1.1	40.5
MZUSP	10270	Molossus aztecus	Brazil	22 78 41 41 8813	F	3.93	1.59	6	4.27	16.96	16.46	9.11	13.33	5.21	7.62	10.07	0.71	40.25
UNESP	12788	Molossus aztecus	Brazil	-07 30 22 63 01 15	M	3.68	2.08	6.54	4.71	17.92	17.69	9	14.43	5.89	7.89	11.03	1.41	40.26
UNESP	12781	Molossus aztecus	Brazil	-07 30 22 63 01 15	M	3.72	2.04	6.05	4.83	17.53	17.16	9.01	14.05	5.68	7.69	10.86	1.27	41.6
UNESP	13176	Molossus aztecus	Brazil	-07 30 22 63 01 15	M	4	2.27	6.6	5.08	18.06	18.34	9.21	14.74	6.22	8.37	10.81	1.37	41.7
UNESP	13271	Molossus aztecus	Brazil	-07 30 22 63 01 15	M	3.8	1.94	6.55	4.8	17.72	17.43	9.06	14.41	5.75	8.5	10.92	1.21	42.5
MNRIO	23063	Molossus aztecus	Brazil	-22 54 10 43 12 27	M	4.18	1.67	6.64	5.00	18.04	17.45	9.41	13.67	6.30	8.75	11.24	1.22	38.73
CMUFLA	1051	Molossus aztecus	Brazil	-06 52 18 41 28 31	M	3.62	1.58	6.1	4.73	17.68	17.3	8.58	14.32	5.4	7.98	10.41	0.99	38.96
UFMS	MA635	Molossus aztecus	Brazil	-19 00 33 57 39 12	F	4.04	1.54	6.79	4.91	17.97	17.56	9.40	14.56	6.26	8.19	11.27	0.71	41.07
UFMS	MA1545	Molossus aztecus	Brazil	-19 00 33 57 39 13	F	3.88	1.55	6.29	4.40	16.96	16.51	8.82	13.53	5.69	7.61	10.89	0.71	38.68
UFMS	MA1539	Molossus aztecus	Brazil	-19 00 33 57 39 14	M	3.96	1.61	6.60	4.69	16.97	16.52	9.23	13.54	5.87	8.27	10.90	0.95	41.72
MZUSP	8330	Molossus aztecus	Brazil	-06 50 19 35 07 34	M	3.77	1.4	6.32	4.6	17.85	17.26	9.11	13.65	5.55	7.84	10.91	1.32	40.05
UFMS	CHR35	Molossus aztecus	Brazil	-19 00 33 57 39 14	F	3.96	1.57	6.39	4.75	17.48	16.93	9.33	14.11	5.37	7.82	10.92	0.65	40.25
MZUSP	16834	Molossus aztecus	Brazil	-07 14 03 39 24 34	M	3.64	1.62	6.22	4.43	17.77	17.27	8.91	14.14	5.62	7.76	10.90	1.41	39.65
MZUSP	16861	Molossus aztecus	Brazil	-07 14 03 39 24 34	M	3.70	1.74	6.13	6.12	17.85	17.48	8.94	14.30	5.47	7.08	10.91	1.32	40.20
MZUSP	16841	Molossus aztecus	Brazil	-07 14 03 39 24 34	F	3.55	1.73	5.85	4.31	16.87	16.70	8.78	13.18	5.30	7.37	10.30	1.16	39.49
MZUSP	16800	Molossus aztecus	Brazil	-07 30 43 39 43 27	M	3.82	1.74	5.86	4.32	17.95	17.66	8.87	14.08	5.72	7.38	11.00	1.90	40.95
MZUSP	16814	Molossus aztecus	Brazil	-07 30 43 39 43 27	F	3.54	1.55	6.22	4.17	16.73	16.35	8.71	13.45	5.29	7.34	11.01	1.00	39.50
MZUSP	14897	Molossus aztecus	Brazil	-07 14 03 39 24 34	F	3.6	1.94	5.98	4.22	16.57	15.96	8.34	13.16	5.2	7.37	9.53	0.92	40.5
MZUSP	14896	Molossus aztecus	Brazil	-07 14 03 39 24 34	F	3.62	2.11	6.01	4.32	16.7	16.17	8.51	13.78	5.16	7.61	9.78	1.24	40.2
MZUSP	14904	Molossus aztecus	Brazil	-07 14 03 39 24 34	M	3.72	2.12	6.13	4.3	17.47	16.81	8.68	13.78	5.69	7.56	9.79	1.22	40.3
MZUSP	1487	Molossus aztecus	Brazil	-22 54 10 43 12 27		3.91	1.7	6.44	4.76	18.22	17.71	9.34	14.37	5.9	4.78	11.33	1.18	40.4
CMUFLA	399	Molossus aztecus	Brazil		M	3.99	2.29	6.15	4.8	18.28	17.84	9.61	14.56	5.56	8.1	10.83	1.49	39.15
Seropedica	6294	Molossus aztecus	Brazil	22 45 S 43 05 40 O	M	3.88	1.72	6.21	4.8	18.29	17.49	9.45	14.24	5.58	8.08	11.31	0.97	39.16
Seropedica	6295	Molossus aztecus	Brazil	23 45 S 43 05 40 O	M	3.9	1.63	6.18	4.78	17.97	17.56	9.52	14.03	5.22	7.96	11.39	0.99	39.17
Seropedica	6298	Molossus aztecus	Brazil	24 45 S 43 05 40 O	F	3.75	1.44	6.1	4.49	16.95	16.58	8.95	13.46	5.12	7.69	10.91	0.65	39.18
Seropedica	425	Molossus aztecus	Brazil	-22 44 38 43 42 27	M	3.96	1.84	6.38	4.8	17.65	17.22	9.3	13.82	5.36	8.14	11.1	1.16	39.30
Seropedica	424	Molossus aztecus	Brazil	-22 44 38 43 42 27	F	3.77	1.63	6.04	4.45	16.86	16.56	9.11	13.09	5.23	7.87	11.2	1.17	39.31
Seropedica	646	Molossus aztecus	Brazil	-22 44 38 43 42 27	F	3.83	1.68	5.78	4.3	16.11	15.85	9.06	12.55	5.02	7.69	10.28	0.56	39.32
Seropedica	420	Molossus aztecus	Brazil	-22 44 38 43 42 27	F	3.58	1.45	6.26	4.54	16.61	16.16	9.18	13.45	4.79	7.93	10.29	0.57	39.33
CMUFLA	400	Molossus aztecus	Brazil	-21 14 43 44 59 59	M	4.05	2.3	6.5	4.88	17.4	17.41	9.42	14.31	5.52	8.05	10.52	1.05	39.1
UFMS	MA697	Molossus aztecus	Brazil	-19 00 33 57 39 14	M	3.79	1.86	6.62	4.65	18.2	17.8	9.44	14.30	5.65	8.20	11.41	1.85	40.5
MZUSP	1309	Molossus aztecus	Brazil		F	3.78	1.59	6.30	4.25	16.67	16.41	8.86	13.17	5.49	7.86	10.65	0.80	39.68
CMUFLA	RG13269	Molossus aztecus	Brazil	-07 30 22 63 01 15	M	3.91	1.97	6.02	4.56	17.6	17.06	9.29	13.99	5.26	7.6	10.66	1.29	37.15
CMUFLA	RG13272	Molossus aztecus	Brazil	-07 30 22 63 01 16	M	4.1	1.94	6.18	4.63	17.9	17.46	9.21	13.55	5.02	8.05	10.67	1.63	37.26
CMUFLA	RG13274	Molossus aztecus	Brazil	-07 30 22 63 01 17	M	3.67	1.83	6.32	4.41	17.25	17	9.01	13.87	5.7	7.47	10.68	1.44	40.06
CMUFLA	RG13264	Molossus aztecus	Brazil	-07 30 22 63 01 18	M	3.94	1.97	6.13	4.54	17.56	16.86	9.23	13.73	5.08	7.8	10.69	1.53	36.71
CMUFLA	RG13276	Molossus aztecus	Brazil	-07 30 22 63 01 19	M	4.02	1.9	6.24	4.53	17.32	16.8	9.21	13.68	5.17	7.9	10.70	1.31	40.7
CMUFLA	RG13173	Molossus aztecus	Brazil	-07 30 22 63 01 20	M	4.05	1.89	6.22	4.73	17.1	16.53	8.86	13.16	4.81	8.02	10.17	1.11	36.32
CMUFLA	RG13180	Molossus aztecus	Brazil	-07 30 22 63 01 21	M	4.05	1.98	6.06	4.51	17.17	16.45	8.9	13.18	4.95	7.83	10.18	1.85	34.94
AMNH	172045	Molossus aztecus	Mexico		F	3.76	2	6.04	4.42	16.57	15.99	8.63	13.28	5.06	7.55	10.52	0.77	34
AMNH	172044	Molossus aztecus	Mexico		M	3.93	1.86	6.21	4.56	17.52	17.03	9.1	13.94	5.08	7.88	11.08	1.23	36
AMNH	206873	Molossus aztecus	Mexico		F	3.4	1.65	6.11	4.34	16.23	15.9	8.53	12.95	5.1	7.65	10.37	0.67	37
AMNH	206876	Molossus aztecus	Mexico		M	3.57	1.82	6.19	4.56	17.09	16.47	9.19	13.77	5.07	7.63	10.9	1.08	38
AMNH	171597	Molossus aztecus	Mexico		F	3.55	1.77	6.14	4.29	16.67	17.37	8.67	13.58	5.45	7.23	10.43	0.87	38.5
AMNH	171605	Molossus aztecus	Mexico		M	3.63	1.77	6.22	4.51	17.13	16.42	8.97	14.34	5.82	7.5	11.01	1.24	38.8
AMNH	171639	Molossus aztecus	Mexico		M	3.68	1.82	6.36	4.56	17.57	17.3	8.87	14.3	5.35	7.56	11.02	0.96	39
AMNH	171640	Molossus aztecus	Mexico		F	3.53	1.74	6.23	4.26	16.57	16.21	8.78	13.72	5.34	7.58	10.81	0.54	37
MZUSP	1309	Molossus aztecus	Brazil		F	3.78	1.59	6.30	4.25	16.67	16.41	8.86	13.17	5.49	7.86	10.65	0.80	39.68
SMNH	391164	Molossus aztecus	Brazil	-19 27 57 44 14 48	F	3.75	1.64	5.83	4.24	16.43	15.9	9.04	13.14	5.29	7.38	10.66	0.41	38.17
SMNH	391163	Molossus aztecus	Brazil	-19 27 57 44 14 48	F	3.85	1.75	5.93	4.32	16.68	16.21	9.33	13.45	5.38	7.7	10.92	0.65	39.5
SMNH	301162	Molossus aztecus	Brazil	-19 27 57 44 14 48	F	3.82	1.52	5.99	4.34	16.68	16.49	9.3	13.12	5.09	7.52	10.81	0.42	37.99
SMNH	314301	Molossus aztecus	Brazil	-19 27 57 44 14 48	M	3.7	1.69	5.66	4.29	16.35	15.92	8.9	13.06	5	7.49	10.72	1.31	35.12
SMNH	391175	Molossus aztecus	Brazil	-19 27 57 44 14 48	F	3.86	1.63	5.77	4.2	15.94	15.5	9.02	13.18	5.13	7.41	10.67	0.7	38.05
SMNH	391167	Molossus aztecus	Brazil	-19 27 57 44 14 48	M	4.11	1.59	6.13	4.38	16.8	16.5	9.29	13.26	5.31	7.67	10.85	0.44	37.97
SMNH	391171	Molossus aztecus	Brazil	-19 27 57 44 14 48	M	3.94	1.52	6.07	4.45	17.1	16.64	9.39	13.91	5.42	7.56	10.58	0.84	38.56
SMNH	39174	Molossus aztecus	Brazil	-19 27 57 44 14 48	F	3.95	1.59	5.86	4.17	16.68	16.24	9.03	13.37	5.36	7.35	10.83	0.58	37
AMNH	269105	Molossus coibensis	Guiana Francesa		F	3.82	1.89	5.98	4.17	16.47	16.1	8.78	13.05	4.85	7.64	10.56	1.25	34.4
MZUSP	2672	Molossus coibensis	Brazil	-11 05 22 43 08 30	M	3.31	1.66	6.00	4.17	16.00	15.84	8.24	12.73	5.11	7.68	9.76	0.99	39.71
UFMG	3411	Molossus coibensis	Brazil	-18 12 23 45 14 30	M	3.15	1.57	5.99	4.24	16.14	15.61	8.11	12.67	5.28	7.17	9.82	0.88	36.94
UFMG	3404	Molossus coibensis	Brazil		M	0.81	1.97	5.36	4.33	16.43	16.43	8.64	13.14	5.36	7.5	10.38	1.32	34.5
UFMG	3405	Molossus coibensis	Brazil		M	1.78	1.87	5.2	4.55	16.23	16.23	8.52	13.19	5.2	7.61	10.39	1.14	35.55
MZUSP	28782	Molossus coibensis	Brazil	-21 15 21 52 02 13	F	3.56	1.34	5.71	3.73	15.85	15.59	8.47	12.81	5.11	7.21	10.40	1.15	34.78
MZUSP	28689	Molossus coibensis	Brazil	-21 15 21 52 02 13	F	3.56	1.32	5.69	3.89	15.66	15.28	8.39	12.20	4.94	7.22	10.41	1.16	37.19
UFMG	3350	Molossus coibensis	Brazil	-19 55 15 43 56 16	M	3.5	1.54	5.75	4.01	15.71	15.48	8.29	12.7	5.05	7.45	9.84	0.37	37.7
UFMS	MA1154	Molossus coibensis	Brazil	19º37’S e 55º36’W	F	3.52	1.61	5.87	4.08	15.99	15.59	8.49	12.91	5.30	7.45	9.64	0.52	37.28
AMNH	217449	Molossus coibensis	Guatemala		M	3.66	1.66	6.12	4.41	16.5	15.95	8.68	13.16	5.1	7.45	10.41	0.61	38
AMNH	217448	Molossus coibensis	Guatemala		F	3.42	1.68	6.01	4.42	16.7	16.25	8.7	13.57	5.29	7.37	10.55	0.93	39
AMNH	217446	Molossus coibensis	Guatemala		M	3.46	1.57	6.17	4.48	16.78	16.4	8.77	13.6	5.26	7.4	10.38	0.94	39
AMNH	217445	Molossus coibensis	Guatemala		F	3.27	1.47	5.85	4.05	15.92	15.62	8.33	13.17	5	7.15	9.83	0.44	37
AMNH	217444	Molossus coibensis	Guatemala		M	3.51	1.84	6.2	4.36	16.57	16.1	8.67	13.24	5.18	7.32	10.06	0.18	38
AMNH	217443	Molossus coibensis	Guatemala		F	3.54	1.7	6.19	4.27	16.03	16.2	8.52	13.32	5.28	7.41	10.22	0.65	37
AMNH	18732	Molossus coibensis	Panama		M	3.75	1.96	5.89	4.18	15.94	15.21	8.73	12.95	4.81	7.4	?	0.78	35.5
AMNH	18733	Molossus coibensis	Panama		M	3.69	1.97	6.24	4.42	15.95	15.56	8.47	13.96	5.07	7.7	10.57	1.84	35
AMNH	173919	Molossus coibensis	Panama		M	3.69	1.82	5.98	4.57	16.81	15.91	8.67	12.68	4.93	7.66	10.58	0.97	35.2
AMNH	183864	Molossus coibensis	Panama		F	3.21	1.59	5.5	3.84	15.86	15.56	8.1	14.45	4.67	6.97	10.59	0.66	34.2
AMNH	183867	Molossus coibensis	Panama		M	3.85	1.77	5.94	4.38	16.26	15.81	8.65	13.14	5.02	7.75	10.60	0.5	33.9
SMNH	314299	Molossus coibensis	Panama		F	3.59	1.62	5.59	3.82	15.07	14.68	8.44	11.88	4.76	7.07	9.6	1.4	32.45
SMNH	317648	Molossus coibensis	Panama		F	3.67	1.74	5.66	4.12	15.37	14.46	8.18	12.68	4.55	7.42	10.12	0.25	34.23
SMNH	314300	Molossus coibensis	Panama		M	3.63	1.75	6.18	4.52	16.94	16.35	8.84	13.36	5.32	7.84	7.82	0.87	36.46
UFMS	MA682	Molossus currentium	Brazil	-19 00 33 57 39 14	M	3.75	1.99	7.04	4.93	19.13	18.66	9.42	15.23	6.21	8.50	11.42	1.71	44.7
AMNH	34235	Molossus bondae	Colombia		M	3.89	2.04	6.48	5.08	18.61	17.92	9.55	13.85	5.58	8.19	11.83	1.22	41
AMNH	34236	Molossus bondae	Colombia		M	3.92	2.18	6.77	5.18	18.69	18.14	9.44	14.91	5.72	8.43	11.87	1.23	38
AMNH	212908	Molossus currentium	Panama		M	4.27	2	6.79	5.1	18.8	18.08	9.73	15.06	5.77	8.34	11.84	1.44	39
AMNH	185000	Molossus currentium	Panama		M	4.04	2.01	6.83	4.99	19.35	18.6	9.82	14.92	5.73	8.51	12.03	2.14	38
AMNH	184999	Molossus currentium	Panama		M	3.93	2.05	6.61	5	18.98	18.41	9.87	14.88	5.72	8.29	12.24	1.33	39.5
AMNH	178900	Molossus currentium	Panama		F	3.9	1.82	6.63	5	18.32	17.63	9.65	14.36	5.57	8.26	11.78	1.54	38.9
AMNH	178899	Molossus currentium	Panama		F	4.33	2.11	6.61	4.82	17.87	17.45	9.32	14.29	5.33	8.25	11.47	1.2	40
AMNH	31676	Molossus currentium	Panama		F	4.13	1.94	6.56	4.65	17.97	17.57	4.66	14.34	5.54	8.21	11.62	1.3	38.5
MZUSP	5849	Molossus molossus	Brazil	17 22 0 N 40 18 0	F	3.7	1.69	6.15	4.31	16.79	16.49	8.45	13.33	5.25	7.83	10.11	0.97	41.15
MZUSP	8231	Molossus molossus	Brazil	-08 09 41 70 45 56	M	3.45	1.94	6.35	4.37	16.80	16.50	8.93	13.39	5.59	7.66	10.11	0.31	43.6
MZUSP	15483	Molossus molossus	Brazil	-02 26 35 54 42 30	M	3.82	1.66	6.72	4.9	18.53	17.89	9.17	14.05	5.87	8.22	10.6	1.19	43.1
MZUSP	15502	Molossus molossus	Brazil	1 20 19 56 50 1	F	3.59	1.69	6.26	4.55	17.61	16.93	8.62	13.87	5.89	7.76	10.7	0.83	41.85
MZUSP	8348	Molossus molossus	Brazil	-06 50 19 35 07 34	F	3.76	1.62	6.15	4.23	16.8	16.52	8.65	13.71	5.81	7.75	9.93	0.8	40.95
MZUSP	8241	Molossus molossus	Brazil	-08 09 41 70 45 56	F	3.81	1.51	6.38	4.39	16.74	16.37	8.88	13.4	5.51	8.01	9.43	?	40.2
MZUSP	8667	Molossus molossus	Brazil	1 0 0 N 49 30 0	F	3.64	1.8	6.37	4.72	18.55	17.91	9.04	13.62	5.57	7.71	9.92	0.98	43.3
MZUSP	19460	Molossus molossus	Brazil	-02 26 35 54 42 30	M	3.93	1.68	6.51	4.6	18.3	17.59	8.94	13.84	5.78	7.95	9.93	0.76	41.55
MZUSP	8235	Molossus molossus	Brazil	-08 09 41 70 45 56	M	3.87	1.59	6.47	4.57	18.2	17.75	9.3	14.19	5.78	8.01	9.94	1.17	42
MZUSP	8345	Molossus molossus	Brazil	-06 50 19 35 07 34	M	3.71	1.49	6.4	4.54	17.88	17.33	9.08	14.08	5.82	7.85	10.44	1.16	42.2
MZUSP	8671	Molossus molossus	Brazil	1 0 0 49 30 0	F	3.61	1.57	6.09	4.37	17.44	16.78	8.73	13.49	5.35	7.75	10.38	0.83	43.05
MZUSP	8343	Molossus molossus	Brazil	-06 50 19 35 07 34	F	3.76	1.55	6.18	4.19	16.68	16.39	8.73	13.28	5.27	7.61	9.59	0.58	40.3
MZUSP	19461	Molossus molossus	Brazil	-02 26 35 54 42 30	M	3.97	1.58	6.38	4.63	17.54	16.79	8.89	13.29	5.47	7.72	9.60	0.59	40.25
MZUSP	8327	Molossus molossus	Brazil	-06 50 19 35 07 34	M	3.71	1.64	6.27	4.48	17.95	17.63	8.89	13.30	5.73	8.01	9.62	1.09	40.55
MZUSP	8239	Molossus molossus	Brazil	-06 50 19 35 07 34	M	3.83	1.71	6.37	4.53	18.11	17.71	9.51	14.13	5.49	7.67	9.63	0.93	40
MZUSP	10268	Molossus molossus	Brazil	22 78 41 41 8813	M	4.32	1.91	6.41	4.78	17.52	17.27	9.63	13.73	5.5	8.1	10.75	0.64	38.3
MZUSP	8347	Molossus molossus	Brazil	-06 50 19 35 07 34	F	3.48	1.49	6.01	4.07	16.71	16.26	8.6	13.23	5.21	7.41	9.56	1.24	40.6
MZUSP	8239	Molossus molossus	Brazil	-08 09 41 70 45 56	F	3.73	1.98	6.33	4.5	16.83	16.24	8.97	13.68	5.6	7.74	10.26	0.77	40
MZUSP	26807	Molossus molossus	Brazil	13 13 0 N 40 0 0 E	F	3.65	1.74	5.96	4.09	16.73	16.15	8.35	13.38	5.29	7.32	10	1.01	39.5
MZUSP	15509	Molossus molossus	Brazil	1 20 19 56 50 1	M	3.52	1.89	6.35	4.35	17.39	16.77	8.9	13.93	5.51	7.7	10	1.19	40.55
MZUSP	15496	Molossus molossus	Brazil	1 20 19 56 50 1	F	3.71	2.15	6.08	4.44	17.33	16.73	8.85	13.6	5.48	7.77	10.02	0.53	40.7
MZUSP	8335	Molossus molossus	Brazil	-06 50 19 35 07 34	M	3.7	2.17	6.25	4.48	17.77	17.14	9.14	13.71	5.84	7.88	9.87	1.34	41.96
MZUSP	8244	Molossus molossus	Brazil	-08 09 41 70 45 56	F	3.75	2.07	6.12	4.51	17.67	16.98	9.08	13.87	5.26	6.17	9.76	0.6	41.5
MZUSP	10272	Molossus molossus	Brazil	22 78 41 41 8813	F	3.89	2.03	5.89	4.48	16.9	16.42	9.07	13.41	5.35	7.72	10.09	?	38.55
MZUSP	15488	Molossus molossus	Brazil	1 20 19 56 50 1	F	3.86	2.14	6.3	4.43	17.33	16.79	8.97	13.75	5.48	7.82	10.8	0.93	41.9
MZUSP	8673	Molossus molossus	Brazil	1 0 0 N 49 30 0	F	3.88	2.01	6.17	4.3	17.65	16.93	9.14	14.1	5.68	7.52	9.54	0.68	41.6
MZUSP	15039	Molossus molossus	Brazil	-22 11 35 48 46 44	F	3.46	1.98	5.65	4.13	16.01	15.71	8.31	12.95	5.25	7.2	9.28	0.79	39.15
MZUSP	10273	Molossus molossus	Brazil	22 78 41 41 8813	F	3.83	1.98	5.72	4.41	16.79	16.51	9.41	13.26	5.33	7.6	9.64	0.4	37.6
MZUSP	14899	Molossus molossus	Brazil	-07 14 03 39 24 34	M	3.74	1.72	5.88	4.29	16.99	16.63	8.52	13.18	5.36	7.64	10.06	1.07	39.25
MZUSP	14902	Molossus molossus	Brazil	-07 14 03 39 24 34	M	3.51	1.7	6.03	4.37	16.63	16.79	8.6	13.18	5.26	7.74	10.07	1.02	38.27
MZUSP	155633	Molossus molossus	Brazil	-06 50 19 35 07 34	F	3.49	2.1	5.95	4.22	16.65	16.14	8.56	13.42	5.58	7.62	9.51	0.82	40.05
MZUSP	8344	Molossus molossus	Brazil	-06 50 19 35 07 34	M	3.76	1.88	5.81	4.36	17.07	16.66	8.59	13.55	5.5	7.7	9.52	0.94	40.9
MZUSP	27895	Molossus molossus	Brazil	0 31 22 N 61 48 33 E	F	3.77	2.09	6.01	4.5	17.72	17.13	9.2	14.25	5.61	7.81	9.53	1.05	39.35
MZUSP	8665	Molossus molossus	Brazil	1 0 0 N 49 30 0	F	3.54	2.14	6.19	4.45	17.27	16.75	8.85	13.62	5.54	7.84	9.76	1.13	40.7
MZUSP	8656	Molossus molossus	Brazil	1 0 0 N 49 30 0	F	3.55	1.63	6.2	4.46	17.28	16.76	9.39	14.15	5.54	8.03	9.89	0.28	39.4
MZUSP	8240	Molossus molossus	Brazil	-08 09 41 70 45 56	M	3.68	1.78	6.28	4.65	17.29	16.77	9.08	13.99	5.45	8.11	9.90	0.83	42.45
MZUSP	27900	Molossus molossus	Brazil	0 31 22 N 61 48 33 E	F	3.35	1.34	5.92	3.98	17.09	16.67	8.85	13.42	5.33	7.52	10.24	0.67	41.5
MZUSP	8228	Molossus molossus	Brazil	-08 09 41 70 45 56	M	3.88	1.78	6.31	4.67	17.53	16.95	8.93	13.8	5.47	7.85	10.25	0.53	41.2
MZUSP	27902	Molossus molossus	Brazil	0 31 22 N 61 48 33 E	M	3.7	1.71	6.48	4.73	17.54	16.96	8.94	13.9	5.74	8.24	10.26	0.54	41.1
MZUSP	15505	Molossus molossus	Brazil	1 20 19 56 50 1	F	3.82	1.48	6.18	4.27	17.38	16.62	9.18	13.61	5.77	7.86	9.26	0.57	42
MZUSP	15577	Molossus molossus	Brazil	-10 30 27 39 00 57	F	3.49	1.51	6	4.06	16.41	15.9	9.19	12.87	5.5	7.26	8.57	0.58	37.8
MZUSP	10271	Molossus molossus	Brazil	22 78 41 41 8813	F	3.89	1.92	5.69	4.49	16.78	16.17	8.75	13.04	5.07	7.7	9.61	0.59	37.55
MZUSP	15506	Molossus molossus	Brazil	1 20 19 56 50 1	M	3.76	1.56	6.25	4.6	18	17.25	9.06	14.21	5.59	7.93	9.62	0.99	40.7
MZUSP	15484	Molossus molossus	Brazil	-02 26 35 54 42 30	M	3.95	1.74	6.48	4.63	17.5	16.96	9.2	14.22	5.86	7.97	9.63	0.29	41.9
MZUSP	15043	Molossus molossus	Brazil	-07 14 03 39 24 34	M	3.37	1.92	5.98	4.52	17.06	16.4	8.87	13.6	5.29	7.88	9.86	1.04	38.8
MZUSP	27898	Molossus molossus	Brazil	0 31 22 N 61 48 33 E	F	3.71	1.88	5.94	4.36	17.14	16.63	8.81	13.9	5.49	7.69	9.69	1.19	39.95
MZUSP	8232	Molossus molossus	Brazil	-08 09 41 70 45 56	M	4.07	2.15	6.36	4.61	18.34	17.68	9.02	14.09	5.89	7.96	10.32	1.1	41.9
MZUSP	8661	Molossus molossus	Brazil	1 0 0 N 49 30 0	M	3.95	1.96	6.4	4.54	18	17.52	9.05	14.28	5.64	8.18	10.4	1.76	40
MZUSP	27894	Molossus molossus	Brazil	0 31 22 N 61 48 33 E	F	3.69	1.84	5.99	4.13	17.49	16.76	8.84	13.44	5.48	7.57	9.64	0.51	41.75
MZUSP	8353	Molossus molossus	Brazil	-06 50 19 35 07 34	F	3.57	1.94	5.43	4.1	16.95	16.42	8.88	13.49	5.32	7.49	9.53	1.07	41.1
UNESP	11493	Molossus molossus	Brazil	3 25 0 N 61 40 0 E	M	3.42	2.05	6.04	4.41	16.72	16.43	8.59	13.5	5.4	7.53	10.2	0.93	41.2
UNESP	11448	Molossus molossus	Brazil	-07 05 17 40 36 59	M	8.86	1.86	6.41	4.31	17.59	17.24	9.03	14.19	5.66	7.72	10.35	1.01	41.3
UNESP	11457	Molossus molossus	Brazil	-07 05 17 40 36 59	F	4.14	2.04	6.2	4.4	16.03	16.62	8.11	12.73	5.46	7.6	10.36	0.84	41.4
UNESP	11894	Molossus molossus	Brazil	-20 26 53 52 52 41	F	3.72	1.82	5.85	3.92	16.15	15.73	8.53	13.13	5.38	7.52	9.87	0.37	38.5
UNESP	11896	Molossus molossus	Brazil	-20 26 53 52 52 41	F	3.46	1.86	5.75	3.99	15.9	15.47	8.38	12.84	5.19	7.27	9.49	0.48	37
UNESP	11898	Molossus molossus	Brazil	-20 26 53 52 52 41	F	3.66	1.83	5.9	4.71	16.2	15.63	8.34	13.22	5.7	7.23	9.95	0.39	38.55
UNESP	11895	Molossus molossus	Brazil	-20 26 53 52 52 41	F	3.53	1.95	5.83	4.17	16.63	16.06	8.01	13.08	5.4	7.22	9.81	0.39	38.3
UNESP	11900	Molossus molossus	Brazil	-20 26 53 52 52 41	F	3.62	1.83	5.67	3.89	15.91	15.46	8.34	12.92	5.21	7.27	9.77	0.3	36.6
UNESP	11901	Molossus molossus	Brazil	-20 26 53 52 52 41	F	3.64	1.95	5.78	4.23	16.48	16.17	8.78	13.05	5.38	7.62	10.26	0.49	37
UNESP	11916	Molossus molossus	Brazil	-20 26 53 52 52 41	F	3.57	1.75	5.74	4.05	16.03	15.61	8.44	13.01	5.43	7.6	9.79	0.39	37.4
UNESP	16457	Molossus molossus	Brazil	-20 26 53 52 52 41	F	3.85	0.81	6.23	4.72	16.87	16.33	9.38	13.22	5.35	7.79	10.04	0.54	37.6
UNESP	13273	Molossus molossus	Brazil	-07 30 22 63 01 15	M	3.61	1.95	6.37	4.62	17.92	17.5	8.9	13.92	5.84	7.89	10.75	1.17	42.2
UNESP	13268	Molossus molossus	Brazil	-07 30 22 63 01 15	M	3.96	1.96	6.56	4.91	18.49	18.18	9.34	14.64	5.78	8.03	10.76	1.16	42.4
UNESP	13270	Molossus molossus	Brazil	-07 30 22 63 01 15	M	3.73	1.9	6.27	4.63	17.5	17.07	9.15	14.46	6.22	8.19	10.77	1.17	42.3
UNESP	12787	Molossus molossus	Brazil	-07 30 22 63 01 15	F	3.66	2.13	6.23	4.56	17.22	16.94	8.96	14.27	5.67	7.88	10.72	0.43	40.5
UNESP	12786	Molossus molossus	Brazil	-07 30 22 63 01 15	F	3.68	1.99	6.34	4.48	17.38	16.83	9.01	13.9	5.57	7.85	10.85	0.76	42.6
UNESP	12911	Molossus molossus	Brazil	-07 30 22 63 01 15	M	3.76	2	6.68	4.88	18.53	17.95	9.54	14.36	5.98	7.84	10.76	1.04	43.1
UNESP	12783	Molossus molossus	Brazil	-07 30 22 63 01 15	M	3.58	2.21	6.56	4.82	18.4	17.71	9.21	14.41	5.93	8.03	10.5	1.17	41.5
UNESP	13178	Molossus molossus	Brazil	-07 30 22 63 01 15	M	4.06	2.09	6.53	4.9	18.32	17.84	8.96	14.71	5.91	7.91	10.61	1.28	41.6
UNESP	13190	Molossus molossus	Brazil	-07 30 22 63 01 15	M	3.87	1.99	6.46	4.59	17.51	17.34	9.03	14.14	5.77	8.21	10.69	0.77	41.7
UNESP	14565	Molossus molossus	Brazil	-32 29 25 52 34 51	F	4.21	2.24	6.27	4.91	18.47	18.13	9.43	14.75	6.16	8.53	10.70	0.78	41.8
UNESP	14566	Molossus molossus	Brazil	-32 29 25 52 34 51	M	4.27	2.33	6.51	4.92	18	17.65	9.46	14.66	5.84	8.3	10.37	0.79	42.8
UNESP	14570	Molossus molossus	Brazil	-32 29 25 52 34 51	F	4.36	2.23	6.99	4.92	18.99	18.47	9.35	14.96	6.24	8.5	11.32	0.65	42.9
UNESP	14568	Molossus molossus	Brazil	-32 29 25 52 34 51	M	4.3	2.28	6.2	4.79	18.100	18.48	9.36	14.97	5.69	8.18	10.92	0.66	42.10
UNESP	14567	Molossus molossus	Brazil	-32 29 25 52 34 51	M	4.46	2.15	6.64	4.88	18.101	18.49	9.37	14.36	6.15	8.34	10.93	0.67	42.11
UNESP	14569	Molossus molossus	Brazil	-32 29 25 52 34 51	M	4.08	2.2	6.71	4.91	18.102	18.50	9.49	14.37	6.17	8.27	10.94	0.68	40.35
UNESP	16456	Molossus molossus	Brazil	-21 08 16 48 58 22	M	4.27	2.28	6.46	4.61	17.03	16.59	9.47	13.97	5.18	7.94	10.95	0.69	40.36
CMUFLA	1050	Molossus molossus	Brazil	7 19 60 N 40 0 0 E	F	3.29	1.37	5.81	3.82	16.3	15.84	8.52	12.81	4.82	7.32	10.96	0.75	38.52
CMUFLA	1049	Molossus molossus	Brazil	7 19 60 N 40 0 0 E	F	3.44	1.53	5.92	4.09	16.72	16.24	8.39	13.38	4.86	7.34	9.57	1.16	39.31
CMUFLA	988	Molossus molossus	Brazil	-19 34 57 42 38 40	M	3.84	1.74	6.15	4.81	17.53	17.13	9.26	12.83	4.81	8.04	9.58	0.55	38.73
CMUFLA	536	Molossus molossus	Brazil	-21 14 43 44 59 59	F	3.89	1.71	6.78	4.38	16.44	16.01	9.24	13.1	4.88	7.45	9.59	0.56	37.6
CMUFLA	987	Molossus molossus	Brazil	-19 34 57 42 38 40	M	3.85	1.86	5.98	4.7	18.1	17.46	9.32	13.28	4.87	8.04	9.60	0.68	37.4
CMUFLA	1052	Molossus molossus	Brazil	-06 52 18 41 28 31	M	3.56	1.5	5.87	4.21	17.41	16.86	9.03	14.1	4.45	7.94	10.15	0.64	39.87
CMUFLA	1048	Molossus molossus	Brazil	-06 52 18 41 28 32	M	3.45	1.45	5.94	4.43	17.18	16.8	9.1	13.99	4.87	7.6	9.98	1	38.95
CMUFLA	356	Molossus molossus	Brazil	-21 14 43 44 59 59	M	3.9	1.85	5.99	4.26	17.31	16.87	8.96	13.64	4.64	7.8	10.46	0.59	40
CMUFLA	416	Molossus molossus	Brazil	-21 14 43 44 59 59	M	3.93	1.78	6.36	5	17.81	17.23	9.64	13.84	4.99	8.26	10.94	0.61	39
CMUFLA	415	Molossus molossus	Brazil	-21 14 43 44 59 59	M	3.82	1.81	6.22	4.67	18.07	17.41	8.7	14.08	5.39	7.74	10.21	0.85	39						10.03
CMUFLA	408	Molossus molossus	Brazil	-21 14 43 44 59 59	M	3.95	2	6	4.45	17.7	17.14	8.68	14.32	6	7.84	10.74	0.59	39.65						10.45
CMUFLA	414	Molossus molossus	Brazil	-21 14 43 44 59 59	M	3.73	2.11	6.33	4.52	17.65	17.01	8.91	14.45	5.78	7.72	10.07	0.68	41.7						9.99
CMUFLA	RG13185	Molossus molossus	Brazil	-07 30 22 63 01 15	F	3.94	1.81	6.55	4.85	17.23	16.86	9.33	14.12	5.55	7.85	10.55	0.95	41.06						0
CMUFLA	RG1386	Molossus molossus	Brazil	-07 30 22 63 01 16	F	3.85	1.87	6.26	4.45	17.12	16.80	9.1	13.82	5.40	7.66	10.72	1.08	41.69						10.32
CMUFLA	RG1384	Molossus molossus	Brazil	-07 30 22 63 01 17	F	3.80	1.80	6.37	4.45	17.78	17.34	9.28	14.31	5.74	7.73	10.84	0.69	42.75						12.4
CMUFLA	RG13267	Molossus molossus	Brazil	-07 30 22 63 01 18	M	4.14	1.87	6.71	4.78	17.91	17.39	9.06	14.23	5.71	8.09	10.95	1.13	40.7						11.28
CMUFLA	RG13265	Molossus molossus	Brazil	-07 30 22 63 01 19	M	3.83	1.85	6.68	5.05	18.17	17.45	9.03	14.43	5.67	8.39	10.96	1.29	43.37						11
PUC	273	Molossus molossus	Brazil	-19 55 15 43 56 16	M	3.9	2.05	5.78	4.44	16.83	16.43	9.5	13.37	5.33	7.75	10.97	1.30	39.1						11.1
PUC	274	Molossus molossus	Brazil	-19 13 28 44 56 07	F	3.81	1.78	6.03	4.62	17.36	16.74	9.35	13.81	5.4	7.7	10.71	0.61	39						11.4
PUC	275	Molossus molossus	Brazil	-19 13 28 44 56 07	F	3.86	1.59	6	4.46	16.95	16.32	9.28	13.34	5.27	7.72	10.22	0.63	37.9						11.9
PUC	276	Molossus molossus	Brazil	-19 13 28 44 56 07	M	4.08	2.28	6.25	4.82	18.2	17.45	9.54	14.13	5.48	8.22	11.67	0.64	39.9						12
PUC	277	Molossus molossus	Brazil	-19 13 28 44 56 07	F	3.84	2.05	6.21	4.75	18.09	17.37	9.34	14.34	5.66	8.3	11.15	0.65	41.65						12.1
PUC	278	Molossus molossus	Brazil	-19 13 28 44 56 07	M	3.82	1.99	6.13	4.6	17.5	16.58	8.9	13.8	5.29	7.94	10.35	0.66	38.55						12.3
PUC	279	Molossus molossus	Brazil	-19 13 28 44 56 07	F	3.78	1.77	5.88	4.79	16.97	16.34	9.2	13.25	5.4	7.69	10.6	0.63	38.4						12
PUC	280	Molossus molossus	Brazil	-19 13 28 44 56 07	F	3.91	1.98	6.2	4.66	17.41	17.03	9.56	13.82	5.61	5.98	10.89	0.64	36.9						12
PUC	281	Molossus molossus	Brazil	-19 13 28 44 56 07	F	3.83	1.8	6.04	4.17	16.97	16.41	8.87	13.49	5.26	7.62	10.90	0.65	38.4						11.55
PUC	282	Molossus molossus	Brazil	-19 13 28 44 56 07	F	3.75	1.99	6.8	4.58	16.93	16.47	9.35	13.43	5.28	7.78	10.71	0.43	37.35
PUC	284	Molossus molossus	Brazil	-19 13 28 44 56 07	F	3.46	2.01	6.19	4.59	18.34	17.5	9.45	14.43	5.71	8.46	10.72	1.09	41.3						0
PUC	296	Molossus molossus	Brazil	-19 13 28 44 56 07	F	3.47	1.77	5.79	3.88	15.95	15.49	8.61	12.73	4.86	7.17	10.73	0.45	38.6						0
PUC	376	Molossus molossus	Brazil	-19 13 28 44 56 07	F	3.63	1.68	6.08	4.4	17.16	16.8	8.65	13.58	5.34	7.45	10.23	0.7	40.8						0
PUC	29	Molossus molossus	Brazil	-19 55 15 43 56 16	F	3.57	1.5	5.55	3.78	15.96	15.42	8.58	12.73	4.91	7.43	10.24	0.8	37.25
PUC	92	Molossus molossus	Brazil	-03 43 02 38 32 35	F	3.46	1.66	6.08	4.13	16.19	15.58	8.52	12.83	4.18	6.2	9.7	0.9	36.6
PUC	255	Molossus molossus	Brazil	-19 13 28 44 56 07	M	4.3	1.91	5.91	4.23	16.6	16.16	8.29	13.25	5.45	7.45	9.8	0.10	36.2
PUC	272	Molossus molossus	Brazil	-19 13 28 44 56 07	F	4.23	1.59	6.03	4.36	17.42	17.04	8.98	14.31	5.58	7.57	9.9	0.7	39
UFMG	3402	Molossus molossus	Brazil		M	4.24	1.45	5.89	4.89	18.8	17.5	9.06	14.41	5.89	8.43	10.31	1.2	39
UFMG	3403	Molossus molossus	Brazil		M	3.07	1.3	5.41	4.61	17.37	16.77	8.89	13.51	5.41	7.88	10.32	1.07	39
MZUSP	386	Molossus molossus	Brazil		F	4.2	2.06	6.72	4.72	18.46	18.26	9.20	15.47	6.38	8.65	10.33	1.08	39
MZUSP	17597	Molossus molossus	Brazil	-21 10 39 47 48 37	F	3.59	1.63	5.92	4.30	16.16	15.63	8.18	13.17	5.27	7.12	10.34	0.48	39
MZUSP	26410	Molossus molossus	Brazil	-23 51 16 46 08 19	F	3.95	1.79	5.93	4.27	16.17	13.39	8.19	13.18	5.22	7.60	10.75	0.57	39
MZUSP	16866	Molossus molossus	Brazil	-06 24 27 41 44 44	M	3.67	1.77	6.27	4.58	17.22	16.59	8.79	13.68	5.44	7.86	10.61	2.20	41.19
MZUSP	16868	Molossus molossus	Brazil	-06 24 27 41 44 44	M	3.54	1.82	6.37	4.47	17.21	16.81	8.70	13.88	5.46	7.63	10.04	1.92	39.73
MZUSP	4464	Molossus molossus	Brazil	-07 06 54 34 51 47	M	3.90	1.82	6.40	4.52	17.21	16.64	8.92	13.48	5.31	8.03	10.05	1.93	40.11
MZUSP	15048	Molossus molossus	Brazil	-07 14 03 39 24 34	M	3.7	1.64	6.22	4.85	17.58	17.75	9.26	14.13	5.26	8.03	10.57	1.5	40.65
MZUSP	15036	Molossus molossus	Brazil	-07 14 03 39 24 34	F	3.65	1.81	5.82	4.32	16.59	16.09	8.51	12.76	5.14	7.55	9.45	0.92	41.75
MZUSP	14901	Molossus molossus	Brazil	-07 14 03 39 24 34	M	3.78	1.46	6.11	4.38	16.81	16.31	8.86	13.62	5.35	7.79	9.91	1.05	40.05
MZUSP	15046	Molossus molossus	Brazil	-07 14 03 39 24 34	M	3.64	1.77	6.06	4.29	17.04	16.72	8.74	13.5	5.39	7.53	9.68	0.78	39.2
MZUSP	15038	Molossus molossus	Brazil	-07 14 03 39 24 34	F	3.67	1.85	5.88	4.1	16.25	15.62	8.55	12.94	5.03	7.68	9.77	0.97	38.6
MZUSP	15037	Molossus molossus	Brazil	-07 14 03 39 24 34	F	3.37	1.73	5.67	4.06	16.43	15.97	8.08	12.73	5.14	7.48	9.71	1.12	39.35
MZUSP	16849	Molossus molossus	Brazil	-07 14 03 39 24 34	M	3.66	1.67	6.18	4.26	17.16	16.58	8.75	12.74	5.56	7.77	9.72	1.13	39.41
MZUSP	16832	Molossus molossus	Brazil	-07 14 03 39 24 34	M	3.51	1.80	6.25	4.37	17.10	16.69	8.92	13.62	5.16	7.51	9.73	1.14	39.73
MZUSP	16860	Molossus molossus	Brazil	-07 14 03 39 24 34	M	3.50	1.64	6.11	4.07	16.53	16.01	8.84	13.49	5.63	7.39	9.74	1.15	38.09
MZUSP	16845	Molossus molossus	Brazil	-07 14 03 39 24 34	F	3.37	1.44	5.90	3.89	16.02	15.75	8.78	12.90	5.11	7.26	9.75	1.16	38.55
MZUSP	16847	Molossus molossus	Brazil	-07 14 03 39 24 34	M	3.70	1.78	6.27	4.26	17.22	16.88	8.92	13.59	5.30	7.51	9.76	1.17	39.78
MZUSP	16862	Molossus molossus	Brazil	-07 14 03 39 24 34	M	3.49	1.86	6.51	4.58	17.70	17.15	8.72	14.29	5.65	8.20	9.77	1.55	41.63
MZUSP	16853	Molossus molossus	Brazil	-07 14 03 39 24 34	F	3.71	1.65	6.11	4.33	16.95	16.60	8.93	13.37	5.03	7.51	10.41	1.07	41.18
MZUSP	16835	Molossus molossus	Brazil	-07 14 03 39 24 34	M	3.68	1.75	6.18	6.09	17.23	16.63	9.11	13.51	5.38	7.64	10.34	1.30	37.38
MZUSP	16852	Molossus molossus	Brazil	-07 14 03 39 24 34	F	3.35	1.74	6.07	4.11	16.31	15.76	8.40	13.25	4.93	7.31	10.35	1.31	39.98
MZUSP	16854	Molossus molossus	Brazil	-07 14 03 39 24 34	M	3.93	1.77	6.08	4.42	17.85	17.40	8.57	14.02	5.68	7.78	10.72	1.92	39.72
MZUSP	4432	Molossus molossus	Brazil	-07 06 54 34 51 47	M	3.87	1.84	6.30	4.51	17.86	17.41	8.55	14.03	6.23	7.92	10.73	1.24	40.57
MZUSP	4465	Molossus molossus	Brazil	-06 39 37 69 52 25	M	4.18	1.77	6.72	4.82	17.87	17.42	9.33	14.04	5.86	8.40	10.74	1.25	43.27
MZUSP	4443	Molossus molossus	Brazil	-06 39 37 69 52 25	M	3.78	1.64	6.34	4.36	17.46	17.16	8.75	13.96	5.65	7.68	10.75	1.26	39.01
MZUSP	16804	Molossus molossus	Brazil	-07 30 43 39 43 27	M	4.17	1.66	6.36	4.30	17.73	17.44	8.74	14.36	5.63	8.25	11.07	1.38	40.88
MZUSP	16867	Molossus molossus	Brazil	-06 24 27 41 44 44	M	3.40	1.61	6.14	4.49	16.89	16.49	8.39	13.58	5.40	7.80	10.47	1.88	39.73
MZUSP	16865	Molossus molossus	Brazil	-06 24 27 41 44 44	F	3.78	1.62	5.49	3.91	15.60	15.27	8.59	12.52	4.83	7.17	10.13	0.65	34.57
MZUSP	16863	Molossus molossus	Brazil	-06 24 27 41 44 44	F	3.78	1.70	5.84	3.99	15.91	15.53	8.88	12.75	4.86	7.34	10.05	0.66	34.43
MZUSP	4427	Molossus molossus	Brazil	-07 06 54 34 51 47	F	3.73	1.67	6.47	4.50	17.10	17.48	8.89	13.81	5.74	7.64	10.06	1.08	41.68
MZUSP	16792	Molossus molossus	Brazil	-07 30 43 39 43 27	M	3.78	1.67	6.32	4.59	17.33	16.95	8.84	14.04	5.33	7.87	10.07	1.21	40.38
MZUSP	16825	Molossus molossus	Brazil	-07 30 43 39 43 27	F	3.57	1.50	6.07	4.60	16.57	16.10	8.51	13.32	5.35	7.60	10.38	1.26	38.71
MZUSP	16824	Molossus molossus	Brazil	-07 30 43 39 43 27	F	3.72	1.60	6.38	4.44	17.14	16.68	8.69	13.84	5.36	8.05	10.92	1.37	40.71
MZUSP	16822	Molossus molossus	Brazil	-07 30 43 39 43 27	F	3.58	1.67	5.98	4.29	16.77	16.26	8.47	13.59	5.46	7.35	10.25	1.09	41.19
MZUSP	16808	Molossus molossus	Brazil	-07 14 03 39 24 34	F	3.55	1.47	6.26	4.10	16.49	16.11	8.49	13.48	5.50	7.67	10.26	1.10	39.72
MZUSP	16821	Molossus molossus	Brazil	-07 30 43 39 43 27	M	3.71	1.81	6.27	4.65	17.81	17.43	8.82	14.46	5.65	7.92	11.01	1.96	40.21
MZUSP	16818	Molossus molossus	Brazil	-07 30 43 39 43 27	M	3.74	1.61	6.57	4.57	17.86	17.35	8.64	14.28	5.57	8.30	11.02	1.97	39.79
MZUSP	16806	Molossus molossus	Brazil	-07 30 43 39 43 27	F	3.83	1.58	6.15	4.26	16.36	15.93	8.72	13.32	5.25	7.70	10.40	1.98	37.09
MZUSP	16820	Molossus molossus	Brazil	-07 30 43 39 43 27	F	3.51	1.56	5.97	4.13	16.55	16.15	8.52	13.13	5.33	7.34	10.41	0.90	39.36
MZUSP	16823	Molossus molossus	Brazil	-07 30 43 39 43 27	F	3.69	1.52	5.99	4.18	16.43	16.11	8.79	13.23	4.98	7.44	10.26	1.00	38.37
MZUSP	16817	Molossus molossus	Brazil	-07 30 43 39 43 27	M	3.63	1.69	6.23	4.44	17.32	16.82	9.11	13.79	5.27	8.08	10.83	1.60	39.39
MZUSP	16793	Molossus molossus	Brazil	-07 30 43 39 43 27	F	3.60	1.50	6.08	6.16	16.74	16.49	8.75	13.42	5.19	7.68	10.44	1.13	40.10
MZUSP	16807	Molossus molossus	Brazil	-07 30 43 39 43 27	M	3.52	1.57	6.28	4.31	17.13	16.66	8.72	14.01	5.39	7.79	10.64	0.97	39.57
MZUSP	4387	Molossus molossus	Brazil	2 45 S 55 02 w	F	3.84	1.60	6.49	4.48	17.75	17.42	9.25	14.21	5.63	7.92	10.33	0.98	43.56
MZUSP	4422	Molossus molossus	Brazil	2 45 S 55 02 w	F	3.64	1.77	6.48	4.50	17.76	17.43	9.26	13.67	5.42	7.97	10.34	0.83	41.85
MZUSP	4407	Molossus molossus	Brazil	2 45 S 55 02 w	F	3.56	1.78	6.51	4.54	17.20	16.79	8.93	13.46	5.31	7.71	10.24	0.84	41.80
MZUSP	4461	Molossus molossus	Brazil	2 45 S 55 02 w	F	3.86	1.58	6.33	4.09	17.09	16.78	9.07	13.84	5.46	7.68	10.11	0.76	38.90
MZUSP	4441	Molossus molossus	Brazil	2 45 S 55 02 w	F	4.02	1.73	6.59	4.62	17.90	17.35	9.32	14.30	5.78	7.96	10.12	0.81	40.17
MZUSP	4447	Molossus molossus	Brazil	2 45 S 55 02 w	M	3.77	1.70	6.38	4.48	18.01	17.49	9.30	14.30	5.58	7.77	10.13	0.91	42.17
MZUSP	4431	Molossus molossus	Brazil	2 45 S 55 02 w	F	3.90	1.66	6.18	4.29	17.33	16.93	9.00	13.64	5.47	7.86	10.14	0.92	43.40
MZUSP	23804	Molossus molossus	Brazil	2 45 S 55 02 w	F	3.72	1.51	6.19	4.41	17.13	16.70	9.01	13.50	5.43	7.58	10.15	1.18	40.58
MZUSP	4386	Molossus molossus	Brazil	2 45 S 55 02 w	F	3.75	1.78	6.46	4.62	17.92	17.33	8.97	14.16	5.72	8.07	10.16	0.73	42.39
MZUSP	4435	Molossus molossus	Brazil	2 45 S 55 02 w	M	3.88	1.91	6.82	5.31	17.97	17.60	9.37	14.62	5.83	8.60	11.25	1.39	40.53
MZUSP	4423	Molossus molossus	Brazil	2 45 S 55 02 w	F	3.77	1.71	6.38	4.50	16.91	16.42	8.80	13.98	5.44	7.82	11.26	1.40	40.64
MZUSP	4462	Molossus molossus	Brazil	2 45 S 55 02 w	M	4.06	1.59	6.45	4.63	18.34	17.73	9.22	14.60	5.76	7.95	11.27	1.41	42.09
MZUSP	21093	Molossus molossus	Brazil	-23 32 51 46 38 10	F	3.79	1.88	5.92	4.45	16.18	15.65	9.14	12.93	5.15	7.63	9.75	1.42	37.71
MZUSP	16819	Molossus molossus	Brazil	-07 30 43 39 43 27	F	3.53	1.67	6.24	4.27	16.55	16.24	8.68	13.42	5.12	7.59	10.21	1.10	39.22
MZUSP	501	Molossus molossus	Brazil		M	3.83	1.67	6.24	4.25	17.79	17.22	9.10	13.98	5.67	7.85	10.22	0.98	41.39
UFMS	MA1275	Molossus molossus	Brazil	-19 43 32 51 55 48	M	3.68	1.63	6.11	4.36	16.48	17.03	8.91	17.33	5.44	7.59	10.24	0.52	38.28
UFMS	MA1530	Molossus molossus	Brazil	-19 00 33 57 39 12	F	3.08	1.32	6.02	4.08	16.95	16.47	8.58	13.32	5.07	7.52	10.44	0.70	40.13
UFMS	MA1523	Molossus molossus	Brazil	-19 00 33 57 39 12	M	4.00	1.81	6.61	4.57	17.78	17.50	9.40	14.37	5.98	8.05	11.74	1.15	40.09
UFMS	MA1548	Molossus molossus	Brazil	-19 00 33 57 39 12	F	3.44	1.59	6.43	4.44	17.21	16.82	9.17	14.05	5.75	8.02	10.79	1.04	40.02
UFMS	MA699	Molossus molossus	Brazil	-19 00 33 57 39 12	F	3.77	1.86	6.56	4.43	17.22	16.83	8.63	13.62	5.67	7.83	10.43	0.71	39.02
UFMS	MA1536	Molossus molossus	Brazil	-19 00 33 57 39 13	F	3.73	1.95	6.55	4.49	17.09	16.83	8.71	13.82	5.61	7.75	10.44	0.72	38.64
UFMS	MA698	Molossus molossus	Brazil	-19 00 33 57 39 14	F	3.65	1.55	6.25	4.35	15.90	15.40	8.21	13.27	5.23	7.68	10.45	0.73	38.32
UFMS	MA1532	Molossus molossus	Brazil	-19 00 33 57 39 15	M	4.08	1.76	6.59	4.60	17.89	17.26	9.41	14.59	5.2	7.91	10.46	1.14	41.48
UFMS	ECO271	Molossus molossus	Brazil	-20 32 19 56 42 54	F	3.71	1.87	6.38	4.64	17.86	17.36	9.11	14.26	5.84	8.11	10.47	1.21	37.61
MNRIO	3662	Molossus molossus	Brazil		M	3.52	1.64	6.67	4.70	18.18	17.78	9.24	14.53	6.22	8.35	10.48	0.93	40.69
MNRIO	3661	Molossus molossus	Brazil		M	3.75	1.86	6.18	4.36	18.10	17.49	9.51	14.14	5.52	8.01	10.49	0.66	40.13
MNRIO	23064	Molossus molossus	Brazil		F	3.25	1.42	5.99	4.03	16.80	16.40	8.64	12.98	4.90	7.41	10.50	0.67	39.71
MNRIO	23062	Molossus molossus	Brazil		M	3.55	1.49	6.27	4.42	17.01	16.69	9.00	13.78	5.50	7.57	10.53	0.66	39.34
MNRIO	23060	Molossus molossus	Brazil		F	3.42	1.59	6.16	4.37	16.38	16.25	8.63	13.19	5.16	7.62	10.01	0.97	39.75
MNRIO	23058	Molossus molossus	Brazil		M	3.53	1.40	6.25	4.37	17.94	17.23	9.02	14.01	5.54	7.55	10.10	0.98	40.13
MNRIO	23057	Molossus molossus	Brazil		F	3.50	1.40	6.23	4.30	16.93	16.57	8.71	13.43	5.21	7.65	10.38	0.67	41.33
MNRIO	23052	Molossus molossus	Venezuela		M	3.81	1.66	6.16	4.75	17.43	16.88	9.38	13.89	5.21	7.96	10.39	0.80	41.34
MNRIO	20962	Molossus molossus	Brazil		F	3.75	1.70	6.00	4.21	16.66	16.21	8.05	13.31	5.15	7.78	10.40	0.81	41.35
MNRIO	23065	Molossus molossus	Brazil		M	3.35	1.79	6.42	4.55	17.12	17.01	8.53	13.86	5.41	7.72	10.41	0.49	41.36
MNRIO	30665	Molossus molossus	Brazil		F	3.38	1.46	5.99	4.11	16.92	16.45	8.51	13.58	5.27	7.22	10.42	0.62	41.37
MNRIO	30666	Molossus molossus	Brazil		M	3.76	1.58	6.20	4.36	17.88	17.50	9.19	14.29	5.51	8.06	10.81	1.06	41.38
UFMG	3349	Molossus molossus	Brazil	-19 55 15 43 56 16	F	3.78	1.52	5.86	4.33	16.84	16.49	8.4	13.33	5.04	7.33	10.82	1.04	36.1
UFMG	3406	Molossus molossus	Brazil	-19 34 57 42 38 40	M	3.94	1.64	6.22	4.7	17.12	16.58	9.17	14.08	5.35	7.93	10.9	1.34	38.97
Seropedica	6233	Molossus molossus	Brazil	22 45 S 43 05 40 O	M	3.88	1.99	6.2	4.77	17.31	16.86	9.29	14.12	5.62	7.81	11.38	1.16	38.97
Seropedica	6229	Molossus molossus	Brazil	23 45 S 43 05 40 O	M	3.89	1.72	6.2	4.87	17.49	17.08	9.25	13.79	5.06	8.01	11.42	1.49	38.98
Seropedica	6241	Molossus molossus	Brazil	24 45 S 43 05 40 O	M	3.66	1.8	5.91	4.57	17.26	16.77	9.25	13.71	5.01	7.67	11.24	1.03	38.99
Seropedica	6243	Molossus molossus	Brazil	25 45 S 43 05 40 O	F	3.67	1.76	6.16	4.47	16.79	16.51	8.93	13.57	5.15	7.94	10.86	0.57	38.100
Seropedica	6242	Molossus molossus	Brazil	26 45 S 43 05 40 O	F	3.6	1.62	5.92	4.35	17.02	16.6	9.05	13.27	5.1	7.68	10.77	0.7	38.101
Seropedica	6238	Molossus molossus	Brazil	27 45 S 43 05 40 O	F	3.69	1.54	6.07	4.34	16.45	16.28	9.25	13.73	5.18	7.72	10.78	0.8	38.102
UFMG	3408	Molossus molossus	Brazil	-18 45 23 44 25 51	M	3.59	1.48	5.98	4.16	16.75	16.25	8.31	13.21	5.28	7.42	9.98	0.71	37.22
Seropedica	4097	Molossus molossus	Brazil	00 02 20 51 03 59	M	3.76	1.63	6.3	8.93	17.46	17.22	8.99	13.5	5.41	6.24	10.93	1.26	39.19
Seropedica	4051	Molossus molossus	Brazil	00 02 20 51 03 59	M	3.68	1.64	6.37	4.51	17.33	17.25	9.24	14.03	5.39	7.75	11.16	1.47	39.20
Seropedica	4140	Molossus molossus	Brazil	00 02 20 51 03 59	F	3.38	1.45	6.06	4.19	16.95	16.69	8.44	13.52	5.29	7.22	10.38	0.95	39.21
Seropedica	4100	Molossus molossus	Brazil	00 02 20 51 03 59	F	3.61	1.46	6.2	4.3	16.42	15.97	8.87	13.11	4.94	7.27	10.27	1.13	39.22
Seropedica	4019	Molossus molossus	Brazil	00 02 20 51 03 59	F	3.67	1.59	6.58	4.39	17.49	16.75	8.85	13.87	5.6	7.54	10.65	0.7	39.23
Seropedica	4025	Molossus molossus	Brazil	00 02 20 51 03 59	F	3.47	1.53	6.05	4.19	16.53	16.29	8.82	13.55	5.38	7.15	10.44	1.15	39.24
Seropedica	6851	Molossus molossus	Brazil	-15 20 18 43 40 28	F	3.55	1.62	5.99	4.3	16.43	16.48	8.56	13.78	5.45	7.37	10.23	0.74	39.25
Seropedica	6878	Molossus molossus	Brazil	-15 20 18 43 40 28	F	3.64	1.58	6.23	4.51	17.22	16.81	8.85	13.5	5.95	7.68	10.63	1.01	39.26
Seropedica	6916	Molossus molossus	Brazil	-19 55 15 43 56 16	M	3.5	1.55	6.13	4.42	16.79	16.59	8.71	13.74	5.32	7.29	10.28	1.38	39.27
Seropedica	1730	Molossus molossus	Brazil	-15 20 18 43 40 28	M	3.8	1.63	6.19	4.43	16.95	16.74	8.86	13.46	5.33	7.73	10.68	1.05	39.28
Seropedica	887	Molossus molossus	Brazil	-22 44 38 43 42 27	M	4	1.67	6.04	4.37	16.99	16.45	9.16	13.07	5.13	7.66	10.32	1.06	39.29
AMNH	91462	Molossus molossus	Brazil	-03 06 07 60 01 30	F	3.77	1.65	6.61	4.62	17.17	16.65	8.91	13.66	5.79	7.95	10.65	0.81	38
AMNH	91463	Molossus molossus	Brazil	-03 06 07 60 01 30	F	3.47	1.71	6.35	4.29	16.97	16.69	8.6	13.56	5.42	7.37	10.35	1.17	41
AMNH	77677	Molossus molossus	Brazil	-03 06 07 60 01 30	M	3.66	1.95	6.61	4.8	18.74	18.07	9.11	13.94	5.99	8.19	11.46	1.45	41
AMNH	77680	Molossus molossus	Brazil	-03 06 07 60 01 30	F	3.73	1.81	6.38	4.54	16.62	16.23	9.01	13.35	5.6	7.86	10.42	0.99	40
AMNH	235381	Molossus molossus	Brazil	32 4 60" N 52 16 60 E	F	3.97	1.88	6.72	4.64	18.16	17.67	8.83	14.98	6.65	8.16	11.56	0.77	41.46
AMNH	235382	Molossus molossus	Brazil	33 4 60" N 52 16 60 E	M	4.23	2.03	6.9	4.93	19.32	18.72	9.68	15.61	6.34	8.53	12.14	1.07	41.9
AMNH	235383	Molossus molossus	Brazil	34 4 60" N 52 16 60 E	F	4.12	2.06	6.81	5.03	18.9	18.21	9.06	15.49	6.26	8.5	12.03	0.75	41.51
AMNH	235384	Molossus molossus	Brazil	35 4 60" N 52 16 60 E	M	4.21	2.01	6.89	4.86	18.48	18.01	9.54	15.19	6.2	8.64	12.19	1	40.67
AMNH	235385	Molossus molossus	Brazil	36 4 60" N 52 16 60 E	M	4.3	2.06	6.79	4.89	19.08	18.33	9.26	15.31	6.1	8.32	12.07	1	41.87
AMNH	235386	Molossus molossus	Brazil	37 4 60" N 52 16 60 E	M	3.97	2.05	6.63	4.77	19.28	18.4	9.25	15.56	6.12	8.52	12.09	1.07	41.46
AMNH	235387	Molossus molossus	Brazil	38 4 60" N 52 16 60 E	F	4.21	2.02	6.79	4.84	18.63	17.95	9.21	15.3	6.19	8.3	11.54	0.71	41.01
AMNH	235388	Molossus molossus	Brazil	39 4 60" N 52 16 60 E	M	4.27	1.8	6.69	4.85	18.64	18.06	9.17	18.63	6.05	8.4	11.89	1.11	41.4
AMNH	235389	Molossus molossus	Brazil	40 4 60" N 52 16 60 E	M	4.64	2.11	6.61	5.05	19.46	18.7	9.43	15.33	6.08	8.48	12.1	1.01	41.25
AMNH	235390	Molossus molossus	Brazil	41 4 60" N 52 16 60 E	F	3.92	1.76	6.32	4.35	17.54	17.13	5.6	14.33	5.79	7.97	11.13	0.74	40.91
Seropedica	6896	Molossus pretiosus	Brazil	-15 20 18 43 40 28	M	4.21	2.1	7.7	5.43	20.79	20.32	10.08	16.45	6.43	9.45	13.09	2.1	47.05
Seropedica	6875	Molossus pretiosus	Brazil	-15 20 18 43 40 28	M	3.91	2.13	7.6	5.81	21.02	20.13	10.38	16.25	6.54	9.51	13.26	1.95	47.06
Seropedica	6946	Molossus pretiosus	Brazil	-15 20 18 43 40 28	M	4.32	1.86	7.3	5.21	19.88	19.54	9.98	15.68	6.68	8.92	12.57	1.89	47.07
Seropedica	6943	Molossus pretiosus	Brazil	-15 20 18 43 40 28	M	4.3	2.07	7.82	5.67	21.4	20.99	10.44	16.85	6.81	9.41	13.35	2.33	47.08
Seropedica	6963	Molossus pretiosus	Brazil	-15 20 18 43 40 28	F	4.06	1.95	7.02	4.85	18.91	18.65	9.67	15.67	6.17	8.66	12.04	1.18	47.09
Seropedica	6945	Molossus pretiosus	Brazil	-15 20 18 43 40 28	F	4.12	2.09	7.17	5.22	19.36	19.2	9.88	15.97	6.18	8.98	12.48	1.55	47.10
Seropedica	6912	Molossus pretiosus	Brazil	-15 20 18 43 40 28	F	4.07	1.69	7.2	5	19.3	18.84	9.75	15.44	6	8.87	12.11	2.01	47.11
Seropedica	6911	Molossus pretiosus	Brazil	-15 20 18 43 40 28	F	4.06	2.05	7.23	5.21	19.59	19.28	9.97	15.39	6.12	9.05	12.24	1.6	47.12
Seropedica	6914	Molossus pretiosus	Brazil	-15 20 18 43 40 28	F	4.18	1.89	7.19	5.13	19.87	19.39	9.9	15.63	6.02	8.68	12.29	1.5	47.13
Seropedica	6944	Molossus pretiosus	Brazil	-15 20 18 43 40 28	F	3.99	1.86	7.19	5.05	19.48	19.26	10.04	16.49	6.34	8.37	12.42	1.92	47.14
Seropedica	6915	Molossus pretiosus	Brazil	-15 20 18 43 40 28	F	4.32	1.94	7.3	5.12	19.33	18.94	10.04	15.64	6.39	9.1	12.14	1.63	47.15
CMUFLA		Molossus pretiosus	Brazil	-20 49 11 49 22 46	F	4.66	2.08	7.32	5.36	19.63	18.89	10.22	15.89	6.29	9.21	12.15	1.64	49.01
AMNH	17037	Molossus pretiosus	Venezuela		M	4.5	2.17	7.64	5.63	21.35	20.94	10.58	16.93	6.87	9.46	13.24	2.31	48.5
AMNH	17039	Molossus pretiosus	Venezuela		F	4.43	2.2	7.38	5.4	20.92	20.39	10.57	16.2	6.73	9.56	2.14	2.15	47.5
AMNH	17040	Molossus pretiosus	Venezuela		M	4.37	2.35	5.62	5.82	22.08	21.34	10.44	17.12	6.77	9.65	13.68	2.3	48
AMNH	17041	Molossus pretiosus	Venezuela		M	4.5	2.31	8.12	6.11	22.36	21.66	10.78	17.61	6.85	10.12	13.71	3.06	45
AMNH	17042	Molossus pretiosus	Venezuela		M	4.13	2.15	7.29	5.48	20.18	29.34	10.22	16.86	6.22	9.41	13.72	2	47
AMNH	17043	Molossus pretiosus	Venezuela		F	4.41	2.15	7.61	5.33	20.95	20.11	10.69	16.98	6.47	9.36	13.57	1.92	46.3
SMNH	102747	Molossus pretiosus	Venezuela		F	4.34	2.17	7.55	5.29	20.74	20.26	10.51	16.51	6.33	9.48	13.09	1.73	50.91
SMNH	102749	Molossus pretiosus	Venezuela		M	4.41	1.98	7.58	5.42	21.01	20.61	10.68	16.82	6.73	9.35	13.42	3.08	50.92
SMNH	102745	Molossus pretiosus	Venezuela		F	3.98	1.83	7.23	5.21	19.6	19.06	10.35	15.92	6.05	9.35	12.94	1.6	50.93
SMNH	102744	Molossus pretiosus	Venezuela		M	4.23	2.2	7.94	5.65	21.47	20.8	10.29	16.84	6.4	9.6	13.15	1.79	50.94
SMNH	102748	Molossus pretiosus	Venezuela		F	4.03	2.01	7.42	5.39	19.58	19.16	10.38	15.68	6.2	9.29	12.83	2.22	50.95
SMNH	102780	Molossus pretiosus	Venezuela		F	4.01	2.01	7.4	5.32	19.58	19.15	10.46	16.04	5.91	9.23	12.75	1.86	50.96
SMNH	102767	Molossus pretiosus	Venezuela		M	4.21	2.28	7.87	5.66	21.9	21.29	10.59	16.94	6.89	10.06	13.49	2.66	50.97
SMNH	102768	Molossus pretiosus	Venezuela		M	4.53	2.21	7.73	5.4	21.75	21.15	10.59	17.16	6.86	9.61	13.29	2.3	50.98
SMNH	303852	Molossus pretiosus	Venezuela		M	4.1	2.19	7.76	5.59	21.49	21.09	10.42	17.11	6.66	9.53	13.18	2.42	50.99
SMNH	143832	Molossus pretiosus	Venezuela		F	4.11	2.07	7.6	5.3	20.04	19.57	10.04	16.04	6.41	9.5	12.64	1.62	46.75
SMNH	143833	Molossus pretiosus	Venezuela		F	4.33	2.19	7.48	5.4	20.65	19.7	10.08	16.3	6.44	9.18	12.42	1.85	46.38
SMNH	143835	Molossus pretiosus	Venezuela		F	4.03	1.96	7.56	5.18	20.07	19.54	9.89	15.78	6.31	9.56	12.48	1.07	44.49
SMNH	143834	Molossus pretiosus	Venezuela		F	4.27	2.4	7.52	5.29	20.02	19.66	10.3	16.03	6.52	9.29	12.7	1.74	45.59
CMUFLA	10745	Molossus fluminensis	Brazil	-20 49 11 49 22 46	F	4.57	2.24	7.87	5.66	21.65	21.21	11.17	17.84	6.94	9.77	13.56	1.63	49.1
CMUFLA	979	Molossus fluminensis	Brazil	-20 49 11 49 22 46	F	4.29	2.48	7.58	5.44	20.78	20.24	10.66	16.8	6.71	9.76	12.48	1.54	47
UNESP	15988	Molossus fluminensis	Brazil	-23 32 51 46 38 10	M	4.65	2.7	7.8	5	22.9	22.45	11.4	18.85	7.3	10	12.49	0.75	52.2
UNESP	15990	Molossus fluminensis	Brazil	-23 32 51 46 38 11	M	0.6	2.85	8.2	6.35	24	23.3	11.6	19.05	7.7	10.3	14.65	2	53.4
UNESP	15989	Molossus fluminensis	Brazil	-23 32 51 46 38 12	M	4.9	3	8.3	6.5	23.6	22	11.5	18.8	7.55	10.4	14.3	2.1	55.2
UNESP	16478	Molossus fluminensis	Brazil	-20 49 11 49 22 46	M	4.4	3	7.9	5.85	22.9	22.15	11.2	17.4	7.4	9.9	13.45	2.1	55.3
UNESP	16477	Molossus fluminensis	Brazil	-20 49 11 49 22 46	F	4.37	2.7	7.5	5.69	21.99	21.22	10.65	17.36	7.1	9.61	13.09	1.82	47.1
UNESP	16474	Molossus fluminensis	Brazil	-20 49 11 49 22 46	F	4.27	2.48	7.22	5.33	20.92	20.22	10.23	16.53	6.64	9.24	12.72	1.94	47.15
UNESP	11493	Molossus fluminensis	Brazil	3 25 0 N 61 40 0 E	F	3.48	2.14	6.96	4.4	20.93	20.37	10.57	16.48	5.45	9.52	12.02	1.95	47.16
UNESP	10453	Molossus fluminensis	Brazil	-23 31 25 52 03 12	M	4.32	2.83	7.87	6.2	22.59	21.71	10.81	17.52	7.15	9.66	?	2.45	57.17
UNESP	10439	Molossus fluminensis	Brazil	-23 31 25 52 03 12	M	4.6	2.65	7.82	5.87	22.16	21.58	10.86	17.3	7.61	10.28	12.61	2.49	57.18
UNESP	10449	Molossus fluminensis	Brazil	-23 31 25 52 03 12	F	4.3	2.66	7.68	5.81	21.15	20.44	10.4	16.65	6.92	9.6	12.42	1.22	47.19
UNESP	10447	Molossus fluminensis	Brazil	-23 31 25 52 03 12	F	4.6	2.56	7.62	5.26	21.42	20.54	10.59	16.83	7.8	9.43	12.12	1.45	47.2
UNESP	10747	Molossus fluminensis	Brazil	-22 12 50 49 56 45	M	4.45	2.73	7.71	5.62	22	21.34	17.71	10.05	6.76	9.83	13.52	2.28	49.55
UNESP	10748	Molossus fluminensis	Brazil	-22 12 50 49 56 45	M	4.33	2.52	7.78	5.87	21.8	21.12	10.88	17.2	7.01	9.5	13.38	2.66	48.3
UNESP	10749	Molossus fluminensis	Brazil	-22 12 50 49 56 45	F	4.33	2.72	7.5	5.65	21.84	20.99	10.62	17.07	6.88	9.61	13.06	1.26	48.4
UNESP	10745	Molossus fluminensis	Brazil	-22 12 50 49 56 45	F	4.6	2.61	7.77	5.26	21.49	20.65	10.77	16.89	6.8	9.89	13.54	1.45	49.2
UNESP	10767	Molossus fluminensis	Brazil	-22 12 50 49 56 45	M	4.75	2.84	7.7	5.81	21.85	20.1	10.65	17.2	6.72	9.78	12.84	1.41	49.2
UNESP	10766	Molossus fluminensis	Brazil	-23 32 51 46 38 10	F	4.46	2.51	7.69	5.52	20.88	20.38	10.46	16.99	6.93	9.77	12.92	1.06	47.8
UNESP	11917	Molossus fluminensis	Brazil	-23 32 51 46 38 10	F	4.34	2.45	7.59	5.41	20.8	20.38	10.21	16.92	6.81	9.5	12.84	1.83	47.9
UNESP	11918	Molossus rufus	Brazil	-20 26 53 52 52 41	F	4.18	2.56	7.4	5.41	20.36	19.87	10.38	16.26	6.55	9.47	12.51	1.27	47.10
UNESP	11923	Molossus rufus	Brazil	-20 26 53 52 52 41	M	4.4	2.75	7	6.1	22.91	22.28	10.86	18.24	7.25	9.88	13.13	2.43	49.9
UNESP	11925	Molossus rufus	Brazil	-20 26 53 52 52 41	M	4.62	2.62	7.59	5.91	21.52	20.2	10.46	17.44	7.04	9.7	13.14	2.01	48.4
UNESP	11919	Molossus rufus	Brazil	-20 26 53 52 52 41	F	4.42	2.65	7.74	5.55	20.78	20.59	10.34	17.1	6.78	9.37	12.81	1.46	50.15
UNESP	12482	Molossus rufus	Brazil	-19 43 32 51 55 48	F	4.21	2.55	7.61	5.54	20.25	19.79	10.32	16.08	6.46	9.57	12.82	1.47	47.5
UNESP	10735	Molossus fluminensis	Brazil	-21 24 12 50 28 14	M	4.47	2.57	7.89	5.81	21.7	21.04	10.9	17.22	6.84	9.71	12.83	1.48	49.6
UNESP	10736	Molossus fluminensis	Brazil	-21 24 12 50 28 14	F	4.19	2.55	6.99	5.29	20.53	20.13	10.31	16.08	6.72	9.55	12.54	0.97	49.1
UNESP	10740	Molossus fluminensis	Brazil	-23 32 51 46 38 10	M	4.45	2.46	7.51	5.87	21.66	21.02	10.51	17.83	7.09	9.64	12.74	0.98	50.2
CMUFLA	979	Molossus fluminensis	Brazil	-20 49 11 49 22 46	F	4.29	2.48	7.58	5.44	20.78	20.24	10.66	16.8	6.71	9.76	12.48	1.54	50.3
MZUSP	1489	Molossus fluminensis	Brazil	-22 54 10 43 12 27	M	4.41	2.34	7.70	5.44	20.77	20.01	10.72	18.87	6.75	8.86	12.49	1.55	50.4
MZUSP	21036	Molossus fluminensis	Brazil	-24 42 29 47 33 19	F	4.19	2.18	7.86	5.61	21.80	21.08	11.14	16.35	6.25	9.55	12.50	1.24	50.5
MZUSP	21083	Molossus fluminensis	Brazil	-24 42 29 47 33 19	F	4.37	2.14	8.09	5.60	21.77	21.28	10.52	17.57	6.88	9.87	13.19	1.45	51.67
MZUSP	21085	Molossus fluminensis	Brazil	-24 42 29 47 33 19	F	4.34	2.03	7.67	7.57	21.84	21.21	10.76	17.17	7.10	9.34	12.82	1.47	52.75
MZUSP	17595	Molossus rufus	Brazil	0 10 60 N 51 12 0 E	F	4.37	2.01	7.62	5.58	21.49	20.91	10.85	17.15	6.58	9.62	12.83	2.88	50.32
MZUSP	4381	Molossus rufus	Brazil	2 45 S 55 02 w	F	4.43	2.17	7.75	5.61	21.30	20.77	10.50	17.00	6.44	9.82	12.84	1.50	52.33
MZUSP	4439	Molossus rufus	Brazil	2 45 S 55 02 w	F	4.40	2.03	7.60	5.45	21.78	21.20	10.91	17.29	6.70	9.92	12.85	1.84	52.34
MZUSP	4450	Molossus rufus	Brazil	2 45 S 55 02 w	F	4.38	2.31	7.74	5.62	21.68	21.00	10.89	16.99	6.58	10.02	12.86	1.85	50.08
MZUSP	4428	Molossus rufus	Brazil	2 45 S 55 02 w	F	4.32	2.18	7.81	5.58	21.03	20.63	10.42	17.08	6.73	9.56	12.87	1.86	52.49
MZUSP	4391	Molossus rufus	Brazil	-03 08 35 58 26 39	F	4.60	2.12	8.22	5.71	21.22	20.69	10.59	17.24	6.95	10.28	12.88	1.70	52.50
MZUSP	5630	Molossus rufus	Brazil	2 45 S 55 02 w	M	5.00	2.31	8.24	5.89	21.23	20.70	9.92	18.16	7.20	10.10	12.89	1.71	52.51
MZUSP	4463	Molossus rufus	Brazil	2 45 S 55 02 w	M	4.83	2.21	7.88	5.65	22.33	21.82	11.27	17.63	6.97	10.16	12.90	1.72	49.76
MZUSP	4437	Molossus rufus	Brazil	-03 08 35 58 26 39	M	4.68	2.27	8.00	6.30	23.61	22.75	11.25	18.11	6.89	9.82	12.91	2.03	49.77
MZUSP	8729	Molossus rufus	Brazil	-04 13 30 38 55 24	M	4.19	2.20	8.08	5.92	21.43	20.85	10.87	17.21	6.84	9.54	13.10	1.79	49.23
UFMS	MA1318	Molossus rufus	Brazil	-20 26 34 54 38 47	M	4.54	2.31	7.85	5.91	22.00	21.35	10.32	17.38	6.80	9.74	13.78	2.43	49.01
MNRIO	3996	Molossus fluminensis	Brazil	-22 53 00 43 06 13	F	4.39	3.01	8.04	6.06	21.46	20.65	11.10	17.30	6.67	9.70	13.79	2.44	50.63
MNRIO	3296	Molossus fluminensis	Brazil	-22 53 00 43 06 13	M	4.41	2.29	8.13	5.74	22.29	21.47	10.66	17.62	6.96	9.95	13.80	2.45	51.43
MNRIO	3505	Molossus fluminensis	Brazil	-22 54 10 43 12 27	F	4.38	2.36	8.11	5.78	21.08	20.98	10.73	17.64	8.17	9.93	13.44	2.46	49.63
UFMS	MA649	Molossus rufus	Brazil	-20 14 26 56 22 42	F	4.04	2.16	7.50	5.27	19.89	19.73	19.13	16.00	6.76	9.42	13.45	1.68	49.64
UFMS	MA1369	Molossus rufus	Brazil	-19 00 33 57 39 14	F	4.27	2.05	7.66	5.45	20.35	19.73	10.08	16.27	6.43	9.62	12.74	1.96	46.76
MNRIO	3603	Molossus rufus	Brazil		M	4.25	2.11	7.86	5.49	21.36	21.42	10.30	17.44	6.97	9.67	49.07	1.46	46.07
Seropedica	6232	Molossus fluminensis	Brazil	22 45 S 43 05 40 O	M	4.57	2.16	8.15	6.19	22.73	22.1	10.91	17.77	6.89	10.25	14.18	2.18	46.08
Seropedica	6228	Molossus fluminensis	Brazil	22 45 S 43 05 40 O	M	4.54	2.39	8.38	6.09	23.49	22.82	11.46	18.27	7.34	10.2	14.51	2.58	46.09
Seropedica	6302	Molossus fluminensis	Brazil	22 45 S 43 05 40 O	F	4.49	2.2	8.05	5.75	21.42	20.54	10.6	16.69	6.96	9.87	13.4	2.02	46.10
Seropedica	6231	Molossus fluminensis	Brazil	22 45 S 43 05 40 O	F	4.39	2.19	7.97	5.19	21.6	21.27	10.78	17.17	6.58	9.34	12.68	1.5	46.11
Seropedica	6299	Molossus fluminensis	Brazil	22 45 S 43 05 40 O	M	4.51	2.36	8.11	6.22	23	22.53	11.15	18.15	7.21	10.11	14.2	2.77	46.12
Seropedica	6301	Molossus fluminensis	Brazil	22 45 S 43 05 40 O	F	4.13	2.01	7.93	5.58	21.22	20.68	10.81	17.28	6.62	9.56	13.33	1.56	46.13
Seropedica	6229	Molossus fluminensis	Brazil	22 45 S 43 05 40 O	M	4.38	2.44	8.26	5.91	22.99	22.31	11.4	18.07	6.92	9.91	14.07	2.58	46.14
MNRIO	11198	Molossus rufus	Brazil		M	4.65	2.18	8.04	5.77	21.79	22.32	10.84	17.23	7.00	9.66	13.59	2.05	46.15
UFMS	MA1360	Molossus rufus	Brazil	-19 00 33 57 39 14	F	4.39	2.23	7.56	5.40	20.27	19.62	10.64	16.64	6.64	9.43	12.48	1.32	47.04
UFMS	MA1374	Molossus rufus	Brazil	-20 14 26 56 22 42	F	3.93	2.17	7.39	5.52	20.15	19.70	9.83	16.17	6.45	9.41	12.78	2.13	46.92
AMNH	267263	Molossus rufus	French Guiana		M	4.27	2.44	8.36	6.11	23.5	22.66	11.48	18.29	7.43	10.12	14.58	2.65	51
AMNH	267264	Molossus rufus	French Guiana		M	4.85	2.64	8.1	6.08	23.72	22.81	11.74	17.85	7.23	10.29	14.72	3.1	49
AMNH	267267	Molossus rufus	French Guiana		F	4.53	2.34	8.11	5.73	23	22.44	10.89	18.01	7.14	9.93	14.12	2.98	52
AMNH	267268	Molossus rufus	French Guiana		M	4.67	2.53	8.28	6.22	23.11	22.19	11.66	18.27	6.96	10.32	14.51	2.69	51
AMNH	26270	Molossus rufus	French Guiana		M	4.64	2.62	7.93	6.19	23.33	22.69	11.42	17.68	6.93	10.17	14.39	3.27	51
AMNH	267539	Molossus rufus	French Guiana		F	4.58	2.58	8.08	5.95	22.7	21.85	11.1	17.8	6.78	10.24	14.22	2.85	53
AMNH	77669	Molossus rufus	Brazil	-03 06 07 60 01 30	M	4.66	2.49	8.33	6.39	23.48	22.89	10.79	18.01	6.97	10.11	13.91	2.94	53
AMNH	77670	Molossus rufus	Brazil	-03 06 07 60 01 30	M	4.65	2.5	8.06	6.26	23.35	22.58	11.07	17.85	7.28	9.6	14.05	2.77	50
AMNH	77671	Molossus rufus	Brazil	-03 06 07 60 01 30	M	4.43	2.3	8.03	6.34	23.5	22.58	11.23	18.22	7.2	10.16	14.44	2.78	53
AMNH	77673	Molossus rufus	Brazil	-03 06 07 60 01 30	F	4.83	2.66	8.22	6.02	23.15	22.28	11.06	17.69	7.39	10.19	13.97	2.79	50
AMNH	77674	Molossus rufus	Brazil	-03 06 07 60 01 30	F	4.83	2.29	7.88	5.84	21.6	21.08	11.01	17.01	6.65	10.1	13.72	2.80	54
AMNH	77675	Molossus rufus	Brazil	-03 06 07 60 01 30	F	4.49	2.28	8.21	6.05	22.06	21.61	11.09	17.53	6.95	9.83	13.33	1.98	53
SMNH	393793	Molossus rufus	Brazil	14 40 0 N 52 21 0 E	M	4.47	2.47	8.4	6.4	23.13	22.66	10.88	18.6	7.13	10.21	14.37	2.64	52.78
SMNH	393791	Molossus rufus	Brazil	15 40 0 N 55 0 0 E	F	4.47	2.58	8.4	6.44	23.26	22.65	10.94	18.54	7.15	10.16	14.52	2.48	52.55
SMNH	393792	Molossus rufus	Brazil	15 40 0 N 55 0 0 E	M	4.72	2.39	8.63	6.17	23.8	22.93	11.38	18.88	7.38	10.36	14.53	2.95	54.06
SMNH	393790	Molossus rufus	Brazil	15 40 0 N 55 0 0 E	F	4.36	2.18	7.96	5.46	21.23	20.6	10.53	17.24	6.98	9.67	13.58	2	50.36
SMNH	393789	Molossus rufus	Brazil	15 40 0 N 55 0 0 E	M	4.69	2.4	8.48	6.22	23.4	22.82	10.96	18.48	7.09	10.39	14.31	2.58	52.49
SMNH	393788	Molossus rufus	Brazil	15 40 0 N 55 0 0 E	F	4.54	2.18	8.18	5.68	21.36	20.98	10.6	17.42	7.56	9.74	12.9	2.2	49.9
SMNH	393787	Molossus rufus	Brazil	15 40 0 N 55 0 0 E	M	4.83	2.32	8.13	6.07	23.3	22.5	11.43	17.66	7.15	9.75	14.66	2.4	50.18
SMNH	393786	Molossus rufus	Brazil	14 40 0 N 52 21 0 E	F	4.59	2.31	8.16	5.86	21.66	21.28	10.52	17.73	7.19	10.22	13.48	2.4	50.88
SMNH	559802	Molossus alvarezi	Mexico		M	4.17	2.51	8.52	6.2	22.39	21.75	9.98	17.6	6.96	9.93	13.14	2.48	50
SMNH	508997	Molossus alvarezi	Mexico		M	4.41	2.18	8	5.58	21.83	21.22	9.76	17.27	6.81	9.23	12.6	2.62	47
SMNH	509001	Molossus sinaloae	Mexico		M	3.9	2.22	7.85	5.64	22.09	21.45	9.85	17.3	6.99	9.44	12.66	2.84	47
SMNH	508996	Molossus sinaloae	Mexico		F	3.74	2.22	7.68	5.65	20.89	20.39	9.79	16.98	6.42	9.07	12.35	2.02	46
SMNH	508998	Molossus sinaloae	Mexico		F	4.03	1.97	7.81	5.25	20.68	20.33	9.83	17.1	6.8	9.35	12.3	1.46	45
SMNH	260048	Molossus alvarezi	Guatemala		F	3.89	1.98	7.31	5.02	19.36	18.78	9.6	15.26	6.56	8.44	11.97	1.2	48
SMNH	260047	Molossus alvarezi	Guatemala		M	4.15	2.19	7.75	5.46	20.28	19.54	9.81	16.31	6.4	8.73	11.67	1.3	48
SMNH	461105	Molossus alvarezi	Honduras		M	4.11	2.16	7.85	5.43	20.91	20.14	9.9	16.69	6.86	8.88	12.17	2.5	50.89
SMNH	148773	Molossus alvarezi	Honduras		M	3.96	1.96	7.65	5.24	20.42	19.84	9.64	16.54	6.67	8.78	11.95	1.73	50.90
ROM	125388	Molossus verrilli	Dominican Republic		F	3.89	1.58	5.79	4.42	16.5	15.98	8.88	13.43	5.28	7.35	10.48	1	39.68
ROM	125289	Molossus verrilli	Dominican Republic		M	3.99	1.57	5.91	4.19	16.53	15.97	8.97	13.3	5.26	7.7	10.64	1	39.42
ROM	125385	Molossus verrilli	Dominican Republic		F	4.12	1.69	5.83	4.27	16.68	16.18	8.73	13.52	5.01	7.5	10.11	0.55	39.62
AMNH	M-27332	Molossus aztecus	Mexico	Los Mazos	M	4.13	1.86	6.42	4.7	17.32	16.6	9.02	14.32	5.4	6.36	11.12	0.9	39.04
AMNH	M-171597	Molossus aztecus	Mexico	El Limon	F	3.58	1.56	6.05	4.21	16.71	15.85	8.69	13.46	5.24	7.13	10.34	0.66	38.23
AMNH	M-171605	Molossus aztecus	Mexico	Santo Domingo Tehuantepec, Dani Liesa cave	M	3.71	1.64	6.2	4.31	17.36	16.84	8.98	14.41	5.74	7.44	10.98	1.07	38.8
AMNH	M-175274	Molossus aztecus	Mexico	Santo Domingo Tehuantepec	M	3.65	1.68	6.16	4.52	17.31	16.7	9.36	14.08	5.67	7.52	10.92	1.21	37.72
AMNH	M-190188	Molossus aztecus	Mexico	4 miles norteast of Salina Cruz	F	3.43	1.49	6.05	4.19	16.27	15.77	8.76	13.94	5.25	7.44	10.55	1.21	37.13
AMNH	M-269105	Molossus coibensis	French Guiana	Paracou	F	3.83	1.65	5.91	4.15	16.62	15.95	8.67	12.98	5	7.6	10.55	1.59	34.48
AMNH	M-23661	Molossus bondae	Colombia		F	4.08	1.66	6.8	4.77	18.17	17.75	9.43	14.48	5.47	8.17	11.45	1.5	41.1
AMNH	M-36669	Molossus coibensis	Brazil		F													33.62
AMNH	M-217450	Molossus coibensis	Guatemala	Colonia Montufar, ca. 12 miles south of Pedro Alvarado	M	3.69	6.28	6.28	4.55	17.21	16.71	8.85	14	5.54	7.44	10.64	1.44	38
AMNH	M-217451	Molossus coibensis	Guatemala	Colonia Montufar, ca. 12 miles south of Pedro Alvarado	M	3.71	1.53	6.27	4.31	16.79	16.28	8.82	13.58	5.49	7.51	10.18	0.54	37.5
AMNH	M-217452	Molossus coibensis	Guatemala	Colonia Montufar, ca. 12 miles south of Pedro Alvarado	M	3.54	1.48	6.21	4.5	16.97	16.34	8.93	13.89	5.38	7.4	10.33	1.05	39
AMNH	M-217453	Molossus coibensis	Guatemala	Colonia Montufar, ca. 12 miles south of Pedro Alvarado	F	3.43	1.32	5.95	4.06	16.37	15.83	8.24	12.9	5.06	7.21	10.08	0.82	37
AMNH	M-18731	Molossus coibensis	Panama		M	3.86	1.65	6.2	4.58	16.15	15.68	8.27	13.12	5.1	8.05	10.57	1.44	35.28
AMNH	M-18738	Molossus coibensis	Panama	Coiba Island	M	3.96	1.51	6.06	4.25	15.61	14.61	8.2	12.72	5.22	7.65	10.36	1.55
AMNH	M-31432	Molossus coibensis	Panama		M	3.76	1.73	5.61	4.06	15.61	15.18	8.76	12.84	4.8	7.39	10	0.9	33.54
AMNH	M-63800	Molossus coibensis	Panama		F	3.79	1.56	5.97	4.23	16.4	16.2	8.85	13.1	5.09	7.79	10.55	1.02	37
AMNH	M-183864	Molossus coibensis	Panama		F	3.11	1.42	5.56	3.84	14.77	14.26	8.1	11.97	4.61	6.92	9.25	0.52	34
AMNH	M-212908	Molossus bondae	Panama		M	4.27	1.97	6.73	5.06	18.89	18.12	9.74	15.18	5.92	8.33	11.87	1.23	39.38
AMNH	M-41244	Molossus bondae	Niaragua		M	3.89	1.88	6.34	4.74	17.8	17.23	9.26	13.99	5.58	7.89	11.19	1.52	42
AMNH	M-47213	Molossus bondae	Ecuador	Pindo River	F	3.75	1.77	6.48	4.64	17.47	16.96	9.2	14.11	5.63	8.12	11.31	1.07	37.01
AMNH	M-126827	Molossus bondae	Honduras	Los Encuentros	M	4.1	1.68	6.54	5.01	18.95	18.38	9.77	14.44	5.41	8.43	11.91	1.81	39.12
AMNH	M-126856	Molossus bondae	Honduras	El Manteado	M	4.03	1.72	6.44	4.96	18.63	18.05	9.22	14.29	5.6	8.15	11.53	1.77	41
AMNH	M-184998	Molossus bondae	Panama		M	4.05	2.03	6.87	5.14	19.68	19.03	9.94	14.81	5.64	8.48	12.14	1.92	41
AMNH	M-178901	Molossus bondae	Panama	Chagres River	M	4.13	1.78	6.87	5.19	19.98	19.42	9.49	15.11	5.69	8.67	11.48	1.91	40.9
AMNH	M-62102	Molossus bondae	Ecuador	Puente de Chimbo	M	3.96	2.07	6.9	5.21	19.81	18.93	10	15.07	5.99	8.38	12.14	2.05	40.15
AMNH	M-62103	Molossus bondae	Ecuador	Puente de Chimbo	M	3.98	2.09	6.96	5.39	19.7	19.27	9.75	14.98	5.65	8.88	12.51	1.88	40.39
AMNH	M-62104	Molossus bondae	Ecuador	Puente de Chimbo	M	3.88	2.01	6.8	5.23	19.45	18.85	9.75	15.22	5.84	8.57	12.41	1.84	41.28
AMNH	M-26257	Molossus molossus	Ecuador		M	3.63	1.47	6	4.3	16.96	16.44	8.8	13.56	5.2	7.25	10.07	0.48	35.37
AMNH	212569	Molossus molossus	Dominica		F	3.36	1.37	5.65	4.01	15.49	15.09	8.32	12.94	5.14	7.33	10.16	1.04	37.01
AMNH	35951	Molossus molossus	Barbados		F	3.11	1.34	5.81	3.94	16.06	15.64	8.57	13.25	5.16	7.35	10.2	0.94	37.01
AMNH	35953	Molossus molossus	Barbados		F	3.21	1.58	5.91	4.08	16.08	15.64	8.3	13.12	4.98	7.05	9.93	0.84	37.01
AMNH	35952	Molossus molossus	Barbados		F	3.18	1.53	5.9	4.07	16.11	15.6	8.45	13.17	5.44	7.3	9.85	1.48	37.01
AMNH	M-267242	Molossus molossus	French Guiana	Paracou	F	3.81	1.48	6	4.38	17.03	16.5	8.95	13.85	5.49	7.67	10.69	1.01	39.07
AMNH	M-267244	Molossus molossus	French Guiana	Paracou	F	3.77	1.43	6.22	4.18	16.83	16.35	8.6	13.5	5.25	7.65	10.48	1.02	38.39
AMNH	M-267245	Molossus molossus	French Guiana	Paracou	F	3.57	1.49	6.23	4.2	16.48	16.01	8.43	13.63	5.36	7.66	10.36	1.67	38.14
AMNH	M-267247	Molossus molossus	French Guiana	Paracou	F	3.63	1.6	6.36	4.3	16.53	15.98	9.05	13.64	5.4	7.75	10.35	1.12	39.05
AMNH	M-267248	Molossus molossus	French Guiana	Paracou	M	3.85	1.8	6.19	4.58	17.22	16.52	8.79	13.92	5.38	7.64	10.48	1.16	38.92
AMNH	M-267250	Molossus molossus	French Guiana	Paracou	M	3.7	1.78	6.21	4.66	18.04	17.42	9	13.94	5.35	7.64	11.05	1.41	37.75
AMNH	M-267261	Molossus molossus	French Guiana	Paracou	M	3.69	1.41	6.07	4.39	17.78	17.11	9.15	13.86	5.5	7.73	11.16	1.62	37.43
AMNH	M-269102	Molossus molossus	French Guiana	Paracou	F	3.55	1.43	6.1	4.15	16.73	16.21	8.57	13.23	5.4	7.49	10.35	0.81
ROM	51458	Molossus molossus	Martinique		M	3.43	1.57	6.18	4.26	17.02	16.42	8.67	13.75	5.37	7.52	10.77	1.42	40.3
ROM	51463	Molossus molossus	Martinique		F	3.68	1.45	5.92	3.92	16.02	15.71	8.73	13.19	5.2	7.1	10.18	1.28	38.3
ROM	51440	Molossus molossus	Martinique		M	3.41	1.5	6.03	4.37	16.75	16.31	8.59	13.52	5.29	7.46	10.3	1.2	39
ROM	51462	Molossus molossus	Martinique		F	3.5	1.55	5.86	3.6	15.52	15.17	8.6	12.85	5.3	7.35	10.11	1.02	38
ROM	51441	Molossus molossus	Martinique		F	3.43	1.38	5.97	4.11	16.35	16.01	8.67	13.36	4.73	7.48	10.42	1.55	38
ROM	51442	Molossus molossus	Martinique		F	3.42	1.34	5.76	4.03	15.69	15.26	8.54	12.86	5.13	7.28	10.38	0.89	38
ROM	51444	Molossus molossus	Martinique		F	3.4	1.34	5.83	3.96	16.35	15.91	8.73	13.33	5.43	7.32	10.37	0.91	38
ROM	51445	Molossus molossus	Martinique		M	3.66	1.59	6.22	4.33	17.08	16.61	8.94	13.84	5.64	7.7	10.62	1.14	38
ROM	51446	Molossus molossus	Martinique		M	3.35	1.78	5.9	4.15	16	15.67	8.5	13.13	4.9	7.37	10.4	1.04	38
ROM	51448	Molossus molossus	Martinique		F	3.55	1.23	5.93	4.06	16.48	15.91	8.63	13.26	4.82	7.37	10.23	1.16	38
ROM	51447	Molossus molossus	Martinique		M	3.43	1.41	6.04	4.24	16.38	16	8.46	13.41	5.36	7.31	10.37	1.34	38
ROM	125386	Molossus molossus	DR		F	4.1	1.6	6	4.35	16.75	16.1	8.15	15.1	5.09	7.7	10.85	1.44	39
ROM	125288	Molossus molossus	DR		F	4	1.7	5.9	4.2	16	15.8	8.8	15.1	4.91	7.8	10.85	1.14	39
ROM	124287	Molossus molossus	DR		F	3.92	1.69	5.86	4.11	16.27	15.96	8.86	13.21	5.07	7.64	10.54	1.46	40
ROM	125286	Molossus molossus	DR		M	4	1.8	6	4.6	16.6	16.1	8.8	15.25	5.12	7.7	10.7	0.85	41
ROM	125387	Molossus molossus	DR		M	4	1.9	6.1	4.45	16.8	16.4	9	13.5	5.12	8	10.9	0.85	39
ROM	120848	Molossus molossus	Jamaica		M	4.15	1.9	6.35	4.8	17.9	17	9.3	14.5	5.93	8.3	11.6	1.56	40
ROM	120849	Molossus molossus	Jamaica		M	4	1.85	6.3	4.6	17.7	17.1	8.95	14.4	5.38	7.9	11.2	1.2	41
ROM	120847	Molossus molossus	Jamaica		M	4	1.9	6.4	4.65	17.8	17.3	9	14.4	5.83	8	11.3	1.84	41
ROM	120820	Molossus molossus	Jamaica		M	4.3	1.8	6.2	4.55	17.8	17.25	9	14.4	5.7	8	11.5	1.51	40
ROM	120819	Molossus molossus	Jamaica		M	4.3	1.75	6.4	4.5	17.8	17.4	8.9	14.3	5.74	7.9	11.2	1.38	40
ROM	120797	Molossus molossus	Jamaica		M	4	1.7	6.2	4.6	17.6	17.3	9	14.1	5.46	8	11.1	1.36	39
ROM	120796	Molossus molossus	Jamaica		M	4.2	1.85	6.4	4.65	17.7	17.4	9	14.2	5.49	7.9	11.1	1.5	40
AMNH	M-72358	Molossus molossus	Saint Martin		F	3.33	1.5	5.88	3.98	16.2	15.66	8.37	12.89	5.23	7.25	10.22	1.02	39.42
AMNH	M-72360	Molossus molossus	U.S. Virgin Islands		F	3.32	1.51	6.03	4.02	15.68	15.26	8.34	12.72	5.02	7.36	9.93	0.79	38.77
AMNH	M-72361	Molossus molossus	U.S. Virgin Islands		F	3.44	1.57	5.96	4.06	16.07	15.59	8.38	12.73	5.09	7.45	9.81	0.87	38.19
AMNH	M-72362	Molossus molossus	U.S. Virgin Islands		F	3.3	1.38	5.93	4.02	15.93	15.49	8.42	12.75	5.03	7.44	10.1	0.41	38.76
AMNH	M-72363	Molossus molossus	U.S. Virgin Islands		F	3.38	1.54	5.85	3.97	15.74	15.23	8.31	12.02	4.88	7.41	9.85	0.58	37.44
AMNH	M-213934	Molossus molossus	Antigua and Barbuda	Mill Reef	M	15.56	1.29	5.63	3.88	15.58	15.21	8.38	12.82	4.77	7.07	9.94	0.97	40
AMNH	213935	Molossus molossus	Barbuda		M	3.44	1.52	5.92	4.24	16.37	15.88	8.54	13.29	5.15	7.45	10.39	1.1	40
AMNH	M-213936	Molossus molossus	Antigua and Barbuda	Codrington Village	F	3.23	1.27	5.72	4.02	15.86	15.53	8.21	12.97	5.3	7.34	10.13	0.74
AMNH	M-213944	Molossus molossus	St. Eustatius		M	3.38	1.49	5.96	4.23	16.43	15.97	8.33	13.11	4.96	7.54	10.35	0.73	40
AMNH	M-213942	Molossus molossus	St. Eustatius		F	3.2	1.37	5.55	3.64	15.39	15	8.28	12.38	4.73	7.02	9.71	0.66
AMNH	M-72365	Molossus molossus	U.S. Virgin Islands	Cruz Bay	M	3.44	1.65	6.18	7.8	17.08	16.66	8.72	14.62	5.32	7.81	10.87	1.05	39.47
AMNH	M-72366	Molossus molossus	U.S. Virgin Islands	Cruz Bay	F	3.69	1.65	5.98	4.13	16.19	15.88	8.65	13.74	5.16	7.62	10.48	0.85	38.39
AMNH	M-217515	Molossus molossus	U.S. Virgin Islands	Cinnamon Bay	M	3.51	1.6	6.24	4.45	16.47	16.33	9.09	13.92	5.4	7.77	10.98	1.14	39.11
AMNH	M-214299	Molossus molossus	U.S. Virgin Islands		M	3.74	1.58	6.18	4.35	17.41	16.8	8.92	13.95	5.41	7.84	11.06	1.3	39.11
AMNH	M-214300	Molossus molossus	U.S. Virgin Islands		M	3.48	1.59	5.99	4.43	16.98	16.54	8.66	13.78	5.4	7.53	10.73	0.95	39.11
AMNH	M-214302	Molossus molossus	British Virgin Islands		M	3.62	1.62	6.24	4.45	17.07	16.54	8.89	13.8	5.39	7.98	10.9	1.12	38.68
AMNH	M-189421	Molossus molossus	U.S. Virgin Islands		F	3.35	1.69	5.97	4.14	16.29	15.8	8.43	13.03	5.03	7.49	10.4	0.93	38.37
AMNH	M-78437	Molossus molossus	Venezuela	Guainia River	M	3.91	1.77	6.56	4.97	17.91	17.26	8.93	13.61	5.39	8.23	11.08	1.64	40.32
AMNH	M-78438	Molossus molossus	Venezuela	Guainia River	M	3.64	1.62	5.98	4.62	17.52	17.01	8.78	13.97	5.78	7.82	10.87	1.11	39.97
AMNH	M-78439	Molossus molossus	Venezuela	Guainia River	M	3.83	1.51	6.18	4.67	17.59	16.55	9.44	12.92	5.87	8.15	10.55	0.44	37.74
AMNH	M-78444	Molossus molossus	Venezuela	Guainia River	F	3.55	1.37	6.32	4.39	16.59	16.06	8.74	13.64	5.34	7.75	10.1	1.09	39.45
AMNH	M-78445	Molossus molossus	Venezuela	Guainia River	F	3.74	1.77	6.44	4.62	16.88	16.52	9.21	13.61	5.44	7.95	10.81	1.27	39.15
AMNH	M-78447	Molossus molossus	Venezuela	Guainia River	F	3.55	1.52	6.13	4.47	16.7	16.32	8.84	12.96	5.39	7.65	9.99	0.31	39.37
AMNH	M-130629	Molossus molossus	Venezuela	Cerro Auyan-tepui	M	4.16	1.71	6.37	4.86	17.66	17.02	9.28	14.15	5.41	7.83	10.9	0.9	40.04
AMNH	M-130630	Molossus molossus	Venezuela	Cerro Auyan-tepui	M	3.71	1.64	6.45	4.61	17.56	16.89	9.72	14.13	5.55	7.42	10.82	1.27	38.29
AMNH	M-214096	Molossus molossus	Martinique		F	3.43	1.47	5.72	4.02	15.94	15.53	8.64	12.99	5.24	7.26	10.19	0.95	38.29
AMNH	M-234751	Molossus molossus	Paraguay	kilometer 250 Trans Chaco Road	F	3.76	1.45	6.28	4.13	17.01	16.38	8.74	13.65	5.68	7.42	10.28	1.01	39.92
AMNH	M-234752	Molossus molossus	Paraguay	kilometer 250 Trans Chaco Road	M	3.66	1.64	6.24	4.4	17.07	16.79	8.97	13.78	5.47	7.59	10.85	1.12	37.16
AMNH	M-234753	Molossus molossus	Paraguay	kilometer 250 Trans Chaco Road	M	3.68	1.65	6.18	4.47	16.64	16.13	8.85	13.4	5.33	7.59	10.66	1.03	36.26
AMNH	M-234754	Molossus molossus	Paraguay	kilometer 250 Trans Chaco Road	F	3.65	1.38	5.9	3.82	16.28	15.8	8.18	13.14	4.77	7.18	9.95	0.57
AMNH	M-234762	Molossus molossus	Paraguay		F	3.79	1.4	5.9	4.11	16.34	15.93	8.54	13.34	5.04	7.4	9.94	0.9	36.74
AMNH	M-234763	Molossus molossus	Paraguay		F	3.81	1.41	6.05	4.15	16.42	16.02	8.64	13.5	5.37	7.65	10.46	0.82	37.93
AMNH	M-234765	Molossus molossus	Paraguay		M	3.66	1.61	6.09	4.33	16.31	15.73	8.37	13.23	5.04	7.92	10.69	0.7	36.43
AMNH	M-234767	Molossus molossus	Paraguay		F	3.84	1.79	6.65	4.67	18.1	17.53	9.04	14.55	5.63	7.93	10.6	0.65	41.15
AMNH	M-234768	Molossus molossus	Paraguay		F	3.75	1.7	6.57	4.9	17.83	17.19	9.16	14.5	6.23	8.25	10.85	1.27	42.08
AMNH	M-61762	Molossus molossus	Bolivia	Buena Vista	M	3.83	1.89	6.72	4.95	18.27	17.74	9.35	14.43	5.72	8.39	11.2	1.19	41.57
AMNH	M-61763	Molossus molossus	Bolivia	Suruto River	M	4.17	1.81	6.87	5.15	18.74	18.15	9.56	15.21	5.99	8.51	11.8	0.94	43
AMNH	M-246425	Molossus molossus	Bolivia	7 kilometers north of Santa Rosa del Sara	F	3.78	1.76	6.37	4.3	17.16	16.7	9.06	13.8	5.33	7.82	11.02	0.84	39.95
AMNH	M-246426	Molossus molossus	Bolivia	7 kilometers north of Santa Rosa del Sara	F	4.15	1.61	6.46	4.56	17.44	17	9.03	13.81	5.44	7.98	10.85	1.07	41.7
AMNH	M-248368	Molossus molossus	Paraguay	419 kilometers by road northwest of Villa Hayes	M	3.87	1.64	6.43	4.53	17.86	17.45	9.31	14.31	5.62	8.07	11.67	1.28	40.45
AMNH	M-248369	Molossus molossus	Paraguay	419 kilometers by road northwest of Villa Hayes	F	3.69	1.4	6	4.27	16.74	16.31	8.64	13.69	5.03	7.64	10.37	0.88	39.84
AMNH	M-248374	Molossus molossus	Paraguay	170 kilometers by road of Bahia Negra, Agua Dulce	M	3.73	1.66	6.08	4.22	16.32	15.84	8.56	13.19	5.38	7.47	10.37	1.15	39.97
AMNH	M-248375	Molossus molossus	Paraguay	170 kilometers by road of Bahia Negra, Agua Dulce	M	3.62	1.65	6.19	4.34	17.32	16.86	8.95	14.05	5.43	7.72	10.8	0.83	40.82
AMNH	M-248376	Molossus molossus	Paraguay	170 kilometers by road of Bahia Negra, Agua Dulce	F	3.56	1.52	6.18	4.39	16.83	16.3	9.01	13.4	5.32	7.42	10.04	1.13	39.82
AMNH	M-248377	Molossus molossus	Paraguay	170 kilometers by road of Bahia Negra, Agua Dulce	F	3.41	1.71	5.98	4.36	17.28	16.72	8.91	13.71	5.18	7.35	10.33	1.14	39.87
AMNH	M-248378	Molossus molossus	Paraguay	170 kilometers by road of Bahia Negra, Agua Dulce	M	3.74	1.5	6.29	4.43	17.1	16.56	8.94	13.83	5.45	7.99	11.09	1.14	40.71
AMNH	M-131088	Molossus molossus	Venezuela	Tocuyo River	M	3.58	1.34	6	3.82	16.4	16.17	8.95	13.15	5.19	7.34	10.56	0.77	38.02
AMNH	M-131089	Molossus molossus	Venezuela	Tocuyo River	F	3.76	1.68	6.52	4.74	17.86	17.3	8.85	14.15	5.65	8.05	10.89	1.15	36.32
AMNH	M-135433	Molossus molossus	Venezuela	Santa Elena	F	17.66	1.61	6.49	4.52	17.54	16.96	8.81	13.83	5.19	8.07	11.05	1	39.42
AMNH	M-135434	Molossus molossus	Venezuela	Santa Elena	F	3.63	1.71	6.38	4.51	16.96	16.36	8.7	13.61	5.32	8	10.7	0.81	38.82
AMNH	M-17020	Molossus molossus	Venezuela	Maripa	F	3.66	1.84	6.04	4.31	16.28	15.94	8.95	13.36	5.01	7.65	10.74	1.23	36.11
AMNH	M-16104	Molossus molossus	Venezuela	Ciudad Bolivar	M	3.74	1.5	6.17	4.37	16.94	16.82	8.97	14	5.59	7.57	10.83	1.2	38.43
AMNH	M-16105	Molossus molossus	Venezuela	Ciudad Bolivar	F	3.4	1.32	5.72	3.89	15.38	14.75	8.44	12.49	4.85	6.8	9.47	0.46	38.21
AMNH	M-232208	Molossus molossus	Uruguay		M	4.11	1.56	6.67	4.8	18.97	18.27	9.7	15.13	6.36	8.09	11.9	1.1	43.02
AMNH	M-232209	Molossus molossus	Uruguay		F	4.2	1.69	6.59	6.68	18.3	17.73	9.26	14.79	6.43	8.15	11.54	0.82	41.47
AMNH	M-232210	Molossus molossus	Uruguay		M	4.3	1.88	6.7	4.75	18.97	18.35	9.7	15.05	5.98	8.19	12.27	1.15	40.87
AMNH	M-232211	Molossus molossus	Uruguay		F	4.23	1.42	6.68	4.65	18.49	17.85	9.56	14.94	5.98	8.38	11.82	0.72	40.48
AMNH	M-78451	Molossus molossus	Venezuela	Guainia River	M	3.66	1.61	6.27	4.6	17.61	16.92	8.85	13.94	5.56	8.04	10.62	0.93
AMNH	M-248392	Molossus molossus	Paraguay	170 kilometers by road of Bahia Negra, Agua Dulce	F	3.47	1.38	6.17	4.21	16.73	16.09	8.55	13.59	5.49	7.36	10.34	0.61	38.92
AMNH	M-30393	Molossus molossus	Netherlands Antilles		M	3.34	1.51	5.81	4.06	16.23	16.17	8.96	13.01	5.12	7.22	10.16	1.33
AMNH	M-23765	Molossus milleri	Cuba		F	3.46	1.43	5.45	3.9	15.16	14.61	8.18	12.28	4.72	6.84	9.39	0.94	34.88
AMNH	M-23766	Molossus milleri	Cuba		F	3.42	1.44	5.6	3.91	15.37	14.75	8.04	12.34	4.52	6.89	9.71	0.97	33.76
AMNH	M-186990	Molossus milleri	Cuba		M	3.48	1.34	5.8	4.07	15.87	15.29	7.97	12.83	4.72	6.96	9.72	0.97	34
AMNH	M-19118	Molossus milleri	Cuba		F	3.6	1.38	5.65	3.91	15.74	15.3	8.14	12.59	4.7	7	9.54	0.72	38
AMNH	M-176097	Molossus milleri	Cuba	between La Habana and Marianao	Sex Unknown	3.99	1.73	6.06	4.44	16.9	16.58	9.09	13.5	5.07	7.99	10.88	1.26	38
AMNH	M-269529	Molossus milleri	USA	Baca Chica Key	M	3.77	1.46	5.84	4.09	15.64	15.38	8.54	12.4	6.1	7.07	9.54	0.93	36
AMNH	M-269533	Molossus milleri	USA			3.76	1.7	6.1	4.37	17.09	16.31	8.34	12.93	5.48	7.47	10.38	1.26	36
AMNH	M-176098	Molossus milleri	Cuba	between La Habana and Marianao	Sex Unknown	3.47	1.59	5.78	4.17	15.91	15.43	8.37	12.74	5	7.1	9.98	1.11	36
AMNH	M-176099	Molossus milleri	Cuba	between La Habana and Marianao	Sex Unknown	3.63	1.6	5.66	3.98	16.2	15.3	8.21	12.95	4.92	7.21	10.05	0.67	36
AMNH	MS-4913	Molossus milleri	Cuba		Sex Unknown	3.72	1.49	5.95	4.12	16.25	15.66	8.39	12.9	4.94	7.25	10.41	1.2	36
AMNH	M-236706	Molossus verrilli	Haiti	10 kilometers west of Miragoane	F	3.83	1.53	5.7	4.1	16.19	15.74	8.62	12.93	4.86	7.51	10.35	1.12	38
AMNH	M-236707	Molossus verrilli	Haiti	10 kilometers west of Miragoane	F	3.72	1.39	5.76	4.19	16.31	15.74	8.78	13.07	5.04	7.52	10.44	4.96	38
AMNH	M-236708	Molossus verrilli	Haiti	10 kilometers west of Miragoane	M	4	1.67	5.96	4.46	17.01	16.67	8.95	13.74	5.25	7.72	10.71	1.53	40
AMNH	M-236714	Molossus verrilli	Haiti	10 kilometers west of Miragoane	M	3.97	1.7	5.96	4.48	16.71	16.28	9.13	13.62	5.06	7.66	10.66	1.02	40
AMNH	M-145150	Molossus pretiosus	Mexico	Tehuantepec	F	4.3	2.28	7.71	5.51	20.33	19.51	10.52	16.73	6.58	9.55	12.84	1.35	50
AMNH	M-16076	Molossus pretiosus	Venezuela	Ciudad Bolivar	M	4.52	1.99	7.73	5.58	21.86	21.07	10.28	17.06	6.71	9.96	13.35	1.96	48.89
AMNH	M-16077	Molossus pretiosus	Venezuela	Ciudad Bolivar	M	4.29	1.98	7.58	5.61	21.91	21.05	10.58	17.22	7.09	9.35	13.68	2.18	48.72
AMNH	M-16078	Molossus pretiosus	Venezuela	Ciudad Bolivar	F	4.24	2	7.4	5.28	20.41	19.66	10.26	15.99	6	9.14	12.31	1.83	49.44
AMNH	M-16079	Molossus pretiosus	Venezuela	Ciudad Bolivar	F	4.61	1.96	7.69	5.07	20.08	19	10.76	16.2	6.22	7.61	12.2	1.13	46.38
AMNH	M-16080	Molossus pretiosus	Venezuela	Ciudad Bolivar	M	4.64	2.29	7.79	5.71	22.83	21.94	10.46	17.67	6.91	9.73	14.03	2.92	48.24
AMNH	M-16081	Molossus pretiosus	Venezuela	Ciudad Bolivar	F	4.04	1.64	7.47	5.17	20.81	20.25	10.72	16.86	6.58	9.38	13.36	1.76	48.51
AMNH	M-16084	Molossus pretiosus	Venezuela	Ciudad Bolivar	M	4.27	1.99	7.63	5.72	21.44	20.58	10.32	16.84	6.69	9.6	13.39	1.88	48.52
AMNH	M-17042	Molossus pretiosus	Venezuela	Suapure	M	4.12	2.11	7.33	5.29	20.03	19.53	10.23	15.92	6.25	9.07	12.87	2.2	47.66
AMNH	M-23780	Molossus pretiosus	Venezuela		F	4.35	2.16	7.48	5.76	21.29	20.89	10.42	16.77	6.65	9.56	13.3	2.62	48.11
AMNH	M-23781	Molossus pretiosus	Venezuela		F	4.06	2.03	7.28	5.24	20.58	19.94	9.94	16.45	6.41	9.45	12.94	1.88	46.9
AMNH	M-261852	Molossus rufus	Bolivia	Casarabe	M	4.3	2.14	8.01	5.75	21.65	21.28	10.42	17.51	6.99	9.83	13.76	2.98	50
AMNH	M-263285	Molossus rufus	Bolivia	Ayacucho	M	4.38	2.23	8.15	5.88	22.11	21.52	10.58	17.54	7.17	9.91	13.83	3.06	48
AMNH	M-209240	Molossus rufus	Paraguay	Catedral	F	4.21	1.96	7.68	5.82	21.13	20.58	10.7	16.65	6.61	9.68	13.49	1.85	50.01
AMNH	M0239249	Molossus rufus	Paraguay		M	4.17	2.43	8.06	5.91	22.03	21.17	10.23	17.63	7.1	9.39	13.42	2.27	48.28
AMNH	M-217570	Molossus rufus	Paraguay		M	4.52	2.66	8.05	5.79	21.87	21.37	10.98	17.35	6.71	10.14	14.13	2.18	52.65
AMNH	M-217571	Molossus rufus	Paraguay		M	4.93	2.23	8.39	6.32	22.91	22.27	11.17	18.22	6.96	10.08	14.64	1.87	48.6
AMNH	M-217572	Molossus rufus	Paraguay		F	4.5	1.98	7.66	5.6	21.23	20.84	10.42	16.79	6.3	9.76	13.37	1.82	47.23
AMNH	M-248367	Molossus rufus	Paraguay	Recoleta	F	4.49	2.14	8	5.64	21.13	20.74	10.55	17.08	6.53	9.84	13.07	1.8	48.92
AMNH	M-123306	Molossus rufus	Honduras	Las Penitas	M	4.96	2.16	8.33	5.51	23.54	22.82	11.58	18.43	7.48	9.96	14.52	2.08	53.34
AMNH	M-123307	Molossus rufus	Honduras	Las Penitas	M	4.81	2.56	8.44	5.82	23.38	22.65	11.68	18.37	6.97	10.25	14.3	14.31	53.49
AMNH	M-123308	Molossus rufus	Honduras	Las Penitas	M	4.66	2.22	8.31	5.6	22.21	21.55	11.13	17.72	6.81	9.8	14.13	1.52	52.51
AMNH	M-123309	Molossus rufus	Honduras	Las Penitas	F	4.76	2.24	7.98	5.71	22.53	21.76	11.32	17.7	6.59	10.02	14.06	2.16	51.23
AMNH	M-123310	Molossus rufus	Honduras	Las Penitas	F	4.66	2.04	8.07	5.61	22.23	21.61	10.73	17.72	7.05	9.93	14.03	2.08	53.66
AMNH	M-123317	Molossus rufus	Honduras	Las Penitas	M	4.59	2.27	8.14	5.9	23.48	22.72	10.94	18.4	7.22	9.87	14.02	2.62	52.36
AMNH	M-178743	Molossus nigricans	Mexico	Santo Domingo Tehuantepec	M	4.92	2.3	8.24	6	23.82	23.03	11.36	18.33	7.05	9.93	14.51	2.35	52
AMNH	M-190184	Molossus nigricans	Mexico	20 miles northwest of La Ventosa	F	4.71	2.3	7.9	5.63	21.91	21.37	10.75	18.14	7.15	9.49	13.1	1.64	52
AMNH	M-190185	Molossus nigricans	Mexico	20 miles northwest of La Ventosa	F	4.31	2.09	7.89	5.66	21.82	21.15	10.72	17.48	6.39	9.71	13.76	2.42	49.87
AMNH	M-203938	Molossus nigricans	Mexico	24 miles south of Veracruz	M	4.89	2.08	8.32	6.15	22.29	21.73	11.41	18.02	6.79	9.81	13.49	1.3	54
AMNH	M-203939	Molossus nigricans	Mexico	24 miles south of Veracruz	F	4.68	2.32	8.19	5.92	22.6	21.83	11.25	17.83	7.25	10.15	13.79	2.62	55
AMNH	M-203940	Molossus nigricans	Mexico	24 miles south of Veracruz	F	4.92	2.32	7.78	6.14	21.96	21.24	11.48	17.94	6.57	9.76	13.36	1.23	53
AMNH	M-203941	Molossus nigricans	Mexico	24 miles south of Veracruz	F	4.68	2.4	8.36	6.07	22.74	21.93	10.99	18.29	7.23	10.4	14.28	1.95	52.53
AMNH	M-203942	Molossus nigricans	Mexico	24 miles south of Veracruz	M	4.8	2.18	8.6	6.32	24.02	23.55	11.43	18.68	7.27	10.51	14.57	2.35	51.91
AMNH	M-239241	Molossus nigricans	Mexico	Cacalotan	F	4.68	2.5	8.41	6.07	22.62	21.85	11.05	18.28	7.03	10.34	14.19	1.86	53.08
AMNH	M-239242	Molossus nigricans	Mexico	Cacalotan	M	4.84	2.18	8.56	6.33	23.97	23.25	11.39	18.7	7.13	10.53	14.56	2.09	53.2
AMNH	M-211279	Molossus rufus	Bolivia	River Mouth		4.16	1.97	8.02	5.28	21.51	20.83	9.98	17.02	6.45	9.73	13.15	1.81	50.72
AMNH	M-265132	Molossus alvarezi	Honduras	Chivana	F	4.06	1.95	7.19	4.75	19.03	18.36	9.67	15.12	6.02	8.32	11.35	1.34	47.18
AMNH	M-265133	Molossus alvarezi	Honduras	Chivana	F	3.87	1.92	7.35	5.07	18.92	18.27	9.5	15.25	6.27	8.48	11.55	1.84	47.8
AMNH	M-24524	Molossus sinaloae	Mexico		F	4.02	1.98	7.37	5.14	19.77	19.21	9.9	15.79	6.33	8.87	12.24	1.76	44.04
AMNH	M-146587	Molossus alvarezi	Belize		F	4.18	1.79	7.22	4.7	19	18.66	10.12	15.75	6.16	8.67	11.05	0.53	47.06
AMNH	M-146588	Molossus alvarezi	Belize		F	3.91	1.95	7.22	5.05	19.54	18.79	9.42	15.74	6.37	8.48	11.07	1.53	47.06
AMNH	M-204985	Molossus sinaloae	Mexico	2 kilometers north of Hunucma	M	3.88	1.89	7.63	5.25	20.53	19.99	9.71	16.41	6.63	8.83	12.23	2.38	47.52
AMNH	M-204986	Molossus sinaloae	Mexico	2 kilometers north of Hunucma	M	3.93	1.74	7.2	4.91	19.61	18.98	9.58	15.33	6.38	8.47	11.48	1.45	47.28
AMNH	M-41190	Molossus alvarezi	Nicaragua		F	3.7	1.86	7.02	4.79	19.51	18.7	9.31	15.26	5.92	8.19	11.12	2.04	47.06
AMNH	M-41191	Molossus alvarezi	Nicaragua		F	4.01	1.66	7.21	4.85	18.32	17.71	9.3	15.65	6.24	8.37	10.75	0.87	47.06
AMNH	M-41194	Molossus alvarezi	Nicaragua		F	3.98	1.72	7.53	4.82	20.07	19.41	9.7	15.94	6.58	8.39	11.59	1.39	47.06
AMNH	M-41195	Molossus alvarezi	Nicaragua		M	4.1	1.76	7.55	5.07	20.29	19.48	9.92	16.18	6.32	8.74	11.81	1.5	47.85
AMNH	M-256340	Molossus alvarezi	Trinidad and Tobago	Port of Spain	F	4.5	1.95	7.61	5.31	19.85	19.15	10.07	16.21	6.85	9.07	12.39	1.44	50.15
AMNH	M-267547	Molossus alvarezi	French Guiana		M	4.16	2.02	7.9	5.44	21.76	21.13	10.07	17.43	7.09	9.08	12.66	2.13	49
AMNH	M-269110	Molossus alvarezi	French Guiana		M	4.12	1.99	7.86	5.38	21.1	20.54	9.84	17.08	7.05	9.35	12.83	2.07	48.41
AMNH	M-267549	Molossus alvarezi	French Guiana		M	4.03	1.88	7.62	5.11	21.07	20.5	9.68	16.67	6.49	8.96	12.26	2.32	48
ROM	107869	Molossus fentoni	Venezuela		M	3.8	1.75	6	4.4	16.35	16.1	8.65	13.4	5.3	7.9	10.5	0.85	37
ACUNHC	279	Molossus coibensis	Venezuela		M	3.93	1.66	6.1	4.27	16.46	15.79	8.76	13.35	5.05	7.94	10.68	1.17	37.4
ACUNHC	261	Molossus molossus	Chitepequez			3.56	1.56	5.83	4.01	15.69	15.26	8.28	12.66	5.61	7.14	10.06	0.98	37
ROM	31781	Molossus molossus	Guyana		F	3.59	1.4	5.75	3.81	15.35	14.81	8.59	14.11	5.61	7.13	9.41	1.44	36
ROM	31782	Molossus molossus	Guyana		F	3.3	1.52	5.72	4.04	15.46	15.17	8	14.24	5.61	7.05	9.59	1.44	35
ROM	109176	Molossus fentoni			F	3.67	1.5	5.34	3.61	15.19	15.02	8.13	13.85	5.61	6.87	9.49	1.44	35
ROM	118821	Molossus molossus	Ecuador		F	3.49	1.48	5.04	3.73	15.11	14.82	8.43	13.77	5.61	6.85	9.88	1.44	34
ROM	122583	Molossus fentoni	Guyana		M	3.89	1.69	5.71	4.21	16.8	16.49	8.46	15.24	5.61	7.3	10.34		35
AMNH	M-179987	Molossus alvarezi (trinitatus)	Trinidad and Tobago	Belmont	M	4.16	1.92	7.98	5.58	22.13	21.27	9.94	16.98	7.57	9.14	12.61	1.74	49.3
AMNH	M-25764	Molossus verrilli	Dominican Republic		M	3.94	1.86	5.89	4.64	16.84	16.5	8.91	12.98	5.03	7.7	9.95	1.36	39.22
ACUNHC	261	Molossus coibensis	Venezuela		M	3.9	1.63	5.9	4.3	16.45	15.81	8.77	13.3	5.02	7.92	10.69	1.19	37.6
265131	AMNH	Promops centralis	Guatemala		F	4.31	2.1	8.37	5.31	21.75	20.91	10.28	17.86	7.81	9.43	12.71	1.87	55.9
178741	AMNH	Promops centralis	Mexico		M	4.41	2.03	8.4	5.48	22.02	20.99	10.49	17.99	7.55	9.79	13.18	1.53	55.19
126828	AMNH	Promops centralis	Honduras		M	4.31	1.9	8	5.29	20.94	20.09	10.12	17.25	7.68	9.32	12.53	0.63	52.48
126855	AMNH	Promops centralis	Honduras		F	4.39	2	7.95	5	20.47	10.23	10.3	17.29	7.22	8.97	7	0.74	52.66
248227	AMNH	Eumops auripendulus	Bolivia		F	4.68	2.64	9.28	6.22	23.9	22.44	10.88	19.76	9.45	9.85	13.91	0.6	59.44
248228	AMNH	Eumops auripendulus	Bolivia		M	4.74	2.83	9.97	6.38	24.98	23.77	10.92	20.39	9.81	10.19	14.52	0.99	60.3
248229	AMNH	Eumops auripendulus	Bolivia		F	4.7	2.65	9.61	6.09	24.17	22.87	10.72	19.89	9.12	10.166	14.09	0.6	58.79
248230	AMNH	Eumops auripendulus	Bolivia		M	4.79	2.7	9.48	6.05	24.91	23.85	10.99	20.44	9.39	10.27	14.62	0.62	60.72
376335	SMNH	Promops centralis	Mexico		M	4.39	2.21	7.97	5.33	21.52	20.24	10.56	17.41	7.58	9.58	12.28	0.33
121479	SMNH	Promops centralis	Peru		M	3.98	-	7.43	5.11	20.98	20.47	10.13	16.69	7.09	9.52	12.96	1.37	50.57
178207	SMNH	Eumops auripendulus	Panama		F	4.84	2.5	9.55	6.03	24.61	23.45	11.66	19.98	8.71	10.12	14.38	0.85	58.79
310277	SMNH	Eumops auripendulus	Panama		M	4.76	2.84	9.67	6.32	24.7	23.34	11.45	20.6	9.58	10.07	14.51	0.99	60.27

## Sheet: Sheet1
Brazil	Molossus fluminensis
Brazil	Molossus fluminensis
Brazil	Molossus fluminensis
Brazil	Molossus fluminensis
Brazil	Molossus fluminensis
Brazil	Molossus fluminensis
Brazil	Molossus fluminensis
Brazil	Molossus fluminensis
Brazil	Molossus fluminensis
Brazil	Molossus fluminensis
Brazil	Molossus fluminensis
Brazil	Molossus fluminensis
Brazil	Molossus fluminensis
Brazil	Molossus fluminensis
Brazil	Molossus fluminensis
Brazil	Molossus fluminensis
Brazil	Molossus fluminensis
Brazil	Molossus fluminensis
Brazil	Molossus fluminensis
Brazil	Molossus fluminensis
Brazil	Molossus fluminensis
Brazil	Molossus fluminensis
French Guiana	Molossus fluminensis
French Guiana	Molossus fluminensis
French Guiana	Molossus fluminensis
French Guiana	Molossus fluminensis
French Guiana	Molossus fluminensis
French Guiana	Molossus fluminensis
Brazil	Molossus fluminensis
Brazil	Molossus fluminensis
Brazil	Molossus fluminensis
Brazil	Molossus fluminensis
Brazil	Molossus fluminensis
Brazil	Molossus fluminensis
Brazil	Molossus fluminensis
Brazil	Molossus fluminensis
Brazil	Molossus fluminensis
Brazil	Molossus fluminensis
Brazil
Brazil
Brazil
Brazil
Bolivia
Bolivia
Paraguay
Paraguay
Paraguay
Paraguay
Paraguay
Paraguay
Honduras
Honduras
Honduras
Honduras
Honduras
Honduras
Bolivia
