# Supplementary material for: Does evolution of echolocation calls and morphology in Molossus result from convergence or stasis?
Source: PLoS One. 2020 Sep 24;15(9):e0238261. doi: 10.1371/journal.pone.0238261 (PMC7514107; doi:10.1371/journal.pone.0238261)
Supplement: S2 Appendix — (XLS) [file pone.0238261.s002.xls]

## Sheet: Sheet1
sp	Locality	Duration	Low Freq (Hz)	High Freq (Hz)	Peak Freq (Hz)
M.molossus	Bonaire	8	27.5745	35.2341	31.5
M.molossus	Bonaire	11	32.1702	38.2979	33
M.molossus	Bonaire	9	25.5319	32.1702	31.5
M.molossus	Bonaire	8	32.1702	39.3191	32.25
M.molossus	Bonaire	9	25.0213	32.6809	31.5
M.molossus	Bonaire	9	25.0213	32.1702	27.75
M.molossus	Bonaire	9	32.6809	38.8085	40.5
M.molossus	Bonaire	10	30.0364	36.0437	34.5
M.molossus	Bonaire	10	34.2415	40.8495	40.5
M.molossus	Bonaire	8	35.0186	40.9448	39
M.molossus	Bonaire	10	33.9411	39.8674	35.25
M.molossus	Bonaire	8	39.3286	46.3323	39.75
M.molossus	Bonaire	10	33.9411	41.4836	36.75
M.molossus	Bonaire	11	30.1699	37.7124	36
M.molossus	Bonaire	11	37.1736	44.1773	39.75
M.molossus	Bonaire	9	34.4799	40.4061	34.5
M.molossus	Bonaire	10	32.3249	38.7899	34.5
M.molossus	Bonaire	9	32.3249	38.7899	38.25
M.molossus	Bonaire	9	39.3286	46.3323	40.5
M.molossus	Bonaire	9	31.7861	38.7899	36.75
M.molossus	Bonaire	11	31.2474	37.1736	36
M.molossus	Bonaire	9	32.8636	40.4061	38.25
M.molossus	Bonaire	8	38.7899	44.7161	43.5
M.molossus	Bonaire	7	33.9411	40.9448	39
M.molossus	Bonaire	8	33.9411	40.9448	38.25
M.molossus	Bonaire	8	33.4024	39.3286	38.25
M.molossus	Bonaire	10	31.8386	40.2488	34.5
M.molossus	Bonaire	9	36.6444	46.256	36.75
M.molossus	Bonaire	9	31.2379	38.4466	38.25
M.molossus	Bonaire	8	36.6444	45.0546	42
M.molossus	Bonaire	13	26.2478	35.2988	33.75
M.molossus	Bonaire	8	28.9631	37.109	35.25
M.molossus	Bonaire	8	37.109	46.1599	42
M.molossus	Bonaire	11	28.9631	37.109	35.25
M.molossus	Bonaire	15	27.1698	35.3208	33
M.molossus	Bonaire	14	26.1715	35.1679	32.25
M.molossus	Bonaire	14	32.7143	40.0751	38.25
M.molossus	Bonaire	12	26.1715	33.5322	32.25
M.molossus	Bonaire	12	28.625	35.9858	33.75
M.molossus	Bonaire	12	28.625	35.9858	33
M.molossus	Bonaire	13	28.625	34.3501	33
M.molossus	Bonaire	11	28.625	35.1679	33.75
M.molossus	Bonaire	12	32.7143	39.2572	37.5
M.molossus	Bonaire	12	27.8072	35.9858	33
M.molossus	Bonaire	13	28.625	35.1679	33
M.molossus	Bonaire	13	28.625	35.1679	31.5
M.molossus	Bonaire	10	37.7691	44.9146	42
M.molossus	Bonaire	9	36.2379	42.873	40.5
M.molossus	Bonaire	10	31.6444	40.8314	37.5
M.molossus	Bonaire	13	27.3415	33.9411	32.25
M.molossus	Bonaire	13	26.8701	33.4697	31.5
M.molossus	Bonaire	13	26.8701	34.4125	31.5
M.molossus	Bonaire	13	26.3987	32.5269	31.5
M.molossus	Bonaire	12	25.9272	32.9983	30.75
M.molossus	Panama	9.2	33.2201	40.8205	40.312
M.molossus	Panama	8	31.7982	40.0219	37.1094
M.molossus	Panama	12	36.7325	48.2456	42.9688
M.molossus	Panama	10	30.7018	40.5702	37.1094
M.molossus	Panama	10	36.7325	45.5044	41.0156
M.molossus	Panama	10	30.7018	40.0219	37.1094
M.molossus	Panama	8	37.8289	44.9561	42.9688
M.molossus	Panama	8	29.057	40.5702	37.1094
M.molossus	Panama	9	34.5395	44.9561	41.0156
M.molossus	Panama	10	30.1535	38.9254	37.1094
M.molossus	Panama	10	34.5395	44.4079	41.0156
M.molossus	Panama	10	30.1535	38.9254	35.1562
M.molossus	Panama	9	33.443	44.4079	41.0156
M.molossus	Panama	11	29.6053	39.4737	35.1562
M.molossus	Panama	12	35.636	44.4079	41.0156
M.molossus	Panama	11	29.6053	38.3772	35.1562
M.molossus	Panama	11	33.9912	42.7632	39.0625
M.molossus	Panama	12	29.6053	37.8289	35.1562
M.molossus	Panama	13	36.1842	46.6009	41.0156
M.molossus	Panama	12	29.6053	38.9254	35.1562
M.molossus	Panama	14	33.443	42.2149	39.0625
M.molossus	Panama	12	29.6053	38.9254	35.1562
M.molossus	Panama	8.6	38.2906	45.0505	42.188
M.molossus	Panama	9	39.0407	45.8006	39.3705
M.molossus	Panama	9.1	33.04	39.7908	34.688
M.molossus	Panama	8.9	36.7905	45.0505	37.5
M.molossus	Panama	7.8	30.7807	39.0407	38.4308
M.molossus	Panama	8.1	39.0407	45.8006	43.125
M.molossus	Panama	8.8	31.5308	39.0407	35.6205
M.molossus	Panama	8.4	37.5405	45.8006	45
M.molossus	Panama	9.2	30.7807	40.5409	32.8102
M.molossus	Panama	10.5	36.7905	45.8006	40.312
M.molossus	Panama	9.4	28.5305	38.2906	37.5
M.molossus	Panama	8.8	35.2903	44.3004	43.125
M.molossus	Panama	9.4	30.0306	37.5405	33.705
M.molossus	Panama	10.9	30.99	38.3608	36.5602
M.molossus	Panama	11.7	32.4605	41.32	36.5602
M.molossus	Panama	11	35.4107	42.7905	41.25
M.molossus	Panama	12.3	31.7208	39.8404	35.6205
M.molossus	Panama	9.9	36.8903	44.2701	41.25
M.molossus	Panama	12.5	30.99	38.3608	36.5602
M.molossus	Panama	10.3	36.1505	44.2701	41.25
M.molossus	Panama	12.6	30.99	39.1006	36.5602
M.molossus	Panama	12.6	31.7208	40.5802	37.5
M.molossus	Panama	11.2	35.4107	43.5303	41.25
M.molossus	Panama	11.9	30.2502	39.8404	35.6205
M.molossus	Panama	11.7	29.5104	38.3608	36.5602
M.molossus	Panama	11.4	30.99	39.8404	36.5602
M.molossus	Panama	11.4	33.9401	43.5303	41.25
M.molossus	Panama	12.1	30.2502	40.5802	35.6205
M.molossus	Panama	11.3	34.6709	42.7905	40.312
M.molossus	Panama	11	30.2502	39.8404	35.6205
M.molossus	Panama	10.2	35.4107	42.7905	40.312
M.verrilli	DR	7	31.6981	40.7547	33
M.verrilli	DR	12	28.582	35.7275	35.25
M.verrilli	DR	13	27.0508	34.1963	33
M.verrilli	DR	13	26.03	31.6444	26.25
M.verrilli	DR	14	25.5196	30.6236	29.25
M.verrilli	DR	13	26.03	33.1755	27.75
M.verrilli	DR	13	30.8556	38.7097	38.25
M.verrilli	DR	15	36.4657	44.3198	36.75
M.verrilli	DR	13	30.8556	39.2707	33.75
M.verrilli	DR	14	34.7826	42.0758	40.5
M.verrilli	DR	6	34.9714	43.2	39.75
M.verrilli	DR	7	36.3429	43.8857	42.75
M.verrilli	DR	7	40.4571	48	47.25
M.verrilli	DR	5	38.4	45.9429	39
M.verrilli	DR	8	34.2857	43.2	39.75
M.verrilli	DR	8	34.9714	44.5714	44.25
M.verrilli	DR	8	33.6	43.2	42.75
M.verrilli	DR	9	35.6571	43.8857	42.75
M.verrilli	DR	8	36.1388	43.9525	43.5
M.verrilli	DR	7	36.6271	44.4409	43.5
M.verrilli	DR	7	37.1155	43.4642	39
M.verrilli	DR	8	35.162	42.4875	41.25
M.verrilli	DR	8	36.1388	42.9758	42.75
M.verrilli	DR	8	32.7805	41.3659	33
M.verrilli	DR	6	40.5566	49.9387	44.25
M.verrilli	DR	8	37.4304	45.0434	39
M.verrilli	DR	10	39.6388	47.4528	39.75
M.verrilli	DR	10	35.9179	42.9877	42.75
M.verrilli	DR	8	33.6606	43.1978	40.5
M.verrilli	DR	7	38.6929	49.007	44.25
M.verrilli	DR	8	36.7095	45.04	42
M.verrilli	DR	9	34.3293	45.8334	41.25
M.verrilli	DR	9	33.1392	42.2632	37.5
M.verrilli	DR	14	25.1416	33.6897	33
M.verrilli	DR	14	29.6671	36.7067	32.25
M.verrilli	DR	13	24.9363	33.7102	30
M.verrilli	DR	13	24.9363	34.172	30.75
M.verrilli	DR	14	24.9363	32.7867	30.75
M.verrilli	DR	13	23.551	33.2484	30.75
M.verrilli	DR	13	30.4777	38.3281	33.75
M.verrilli	DR	8	33.1034	40.9655	37.5
M.verrilli	DR	11	34.7586	42.2069	40.5
M.verrilli	DR	11	29.7931	36.4138	33.75
M.verrilli	DR	8	31.1891	39.1393	36.75
M.verrilli	DR	9	38.0541	44.973	42.75
M.verrilli	DR	9	32.8649	40.2162	37.5
M.verrilli	DR	10	36.6931	44.6433	41.25
M.verrilli	DR	11	27.8896	34.2042	32.25
M.verrilli	DR	12	27.3634	35.2567	33
M.verrilli	DR	10	29.4583	36.1825	33
M.verrilli	DR	12	27.8573	34.5815	32.25
M.verrilli	DR	11	33.3007	40.3451	39
M.verrilli	DR	13	28.032	35.712	33
M.verrilli	DR	11	28.8	34.56	33.75
M.verrilli	DR	10	29.568	34.944	33.75
M.verrilli	DR	8	31.3795	38.1037	35.25
M.verrilli	DR	9	38.1037	44.5077	42
M.verrilli	DR	7	34.9017	41.6259	39
M.verrilli	DR	9	40.5363	48.901	45
M.verrilli	DR	9	32.8151	38.606	36.75
M.verrilli	DR	8	36.0323	43.7535	42.75
M.verrilli	DR	8	36.3981	42.3128	41.25
M.verrilli	DR	8	41.8578	51.4123	47.25
M.verrilli	DR	8	35.4882	42.3128	39.75
M.verrilli	DR	9	42.3128	49.5924	47.25
M.verrilli	DR	9	40.4929	46.4076	43.5
M.verrilli	DR	8	32.7583	40.0379	36.75
M.verrilli	DR	8	35.9431	42.3128	40.5
M.verrilli	DR	8	31.8483	39.5829	37.5
M.verrilli	DR	8	30.0284	36.8531	36
M.verrilli	DR	8	35.9431	45.0427	42.75
M.verrilli	DR	8	30.7925	39.8491	37.5
M.verrilli	DR	8	30.3396	37.5849	35.25
M.verrilli	DR	9	30.3396	36.6792	35.25
M.verrilli	DR	8	36.6792	44.3774	43.5
M.verrilli	DR	10	33.1518	39.4664	36.75
M.verrilli	DR	11	35.7829	43.15	41.25
M.verrilli	DR	11	29.9945	37.3615	35.25
M.verrilli	DR	10	36.3091	42.6237	41.25
M.verrilli	DR	12	28.942	37.3615	34.5
M.verrilli	DR	11	32.0994	41.0451	39
M.verrilli	DR	13	28.4158	35.7829	33
M.verrilli	DR	11	35.7829	44.2024	41.25
M.verrilli	DR	11	28.942	34.7305	33.75
M.verrilli	DR	11	34.2042	42.0975	39.75
M.verrilli	DR	9	29.4683	36.3091	35.25
M.verrilli	DR	7	41.0451	47.8859	45
M.verrilli	DR	8	42.0975	51.0432	48
M.verrilli	DR	8	31.5731	38.414	36.75
M.verrilli	DR	9	34.2042	42.0975	39.75
M.verrilli	DR	9	34.8679	42.1132	40.5
M.verrilli	DR	8	39.3962	48	45.75
M.verrilli	DR	10	33.0566	40.3019	39
M.verrilli	DR	6	36.5027	51.2319	47.25
M.verrilli	DR	7	32.6603	41.6259	41.25
M.verrilli	DR	5	33.9411	41.6259	39.75
M.verrilli	DR	8	39.7047	48.0299	45
M.verrilli	DR	10	31.891	41.0027	37.5
M.verrilli	DR	7	33.0566	39.8491	36.75
M.verrilli	DR	7	38.0377	46.1887	43.5
M.verrilli	DR	7	31.6981	38.9434	36.75
M.verrilli	DR	9	30.3396	37.1321	35.25
M.verrilli	DR	8	35.3208	43.4717	40.5
M.verrilli	DR	8	30.3396	37.5849	35.25
M.verrilli	DR	10	30.7925	36.2264	35.25
M.verrilli	DR	10	29.434	35.7736	33.75
M.verrilli	DR	12	32.0199	39.7047	37.5
M.verrilli	DR	11	30.0987	38.4239	35.25
M.verrilli	DR	10	35.8623	44.1875	42
M.verrilli	DR	11	28.8179	35.8623	34.5
M.verrilli	DR	11	30.3396	38.4906	35.25
M.verrilli	DR	12	28.9811	37.1321	34.5
M.verrilli	DR	8	34.3784	42.1622	39
M.verrilli	DR	9	32.1509	40.3019	37.5
M.verrilli	DR	9	37.1321	44.3774	42
M.verrilli	DR	10	30.3396	37.5849	35.25
M.verrilli	DR	9	38.0377	45.283	43.5
M.verrilli	DR	9	31.6981	38.4906	36.75
M.verrilli	DR	9	37.5849	45.7358	43.5
M.verrilli	DR	6	32.0199	39.7047	37.5
M.verrilli	DR	9	37.1431	43.5471	42
M.verrilli	DR	9	29.8868	37.5849	36
M.verrilli	DR	10	28.1775	34.5815	33
M.verrilli	DR	13	28.4977	34.5815	33
M.verrilli	DR	12	25.6159	32.3401	30
M.verrilli	DR	13	25.9361	31.0593	30
M.verrilli	DR	13	24.9755	33.3007	30.75
M.verrilli	DR	13	30.7391	37.1431	36.75
M.verrilli	DR	6	33.3007	37.7835	36.75
M.verrilli	DR	6	33.3007	38.7441	36.75
M.verrilli	DR	13	27.1698	36.2264	33.75
M.verrilli	DR	12	34.8679	42.1132	39.75
M.verrilli	DR	13	30.7925	36.2264	34.5
M.verrilli	DR	13	28.9811	35.6226	33
M.verrilli	DR	11	30.7925	36.8302	35.25
M.verrilli	DR	11	30.7391	37.7835	36
M.verrilli	DR	11	35.8623	42.2663	40.5
M.verrilli	DR	12	30.0987	35.8623	33
M.verrilli	DR	7	35.3208	42.1132	39
M.verrilli	DR	6	36.2264	42.566	40.5
M.verrilli	DR	8	31.3795	37.1431	36
M.verrilli	DR	8	34.5815	40.9855	38.25
M.verrilli	DR	8	28.8179	37.7835	35.25
M.verrilli	DR	8	36.5027	43.5471	41.25
M.verrilli	DR	8	37.1321	43.0189	41.25
M.verrilli	DR	8	33.5094	39.3962	38.25
M.verrilli	DR	7	33.5094	40.3019	38.25
M.verrilli	DR	9	40.3019	47.5472	44.25
M.verrilli	DR	8	31.2453	38.9434	36
M.verrilli	DR	8	31.2453	38.0377	36
M.verrilli	DR	9	34.4151	44.3774	43.5
M.verrilli	DR	8	33.9623	41.6604	40.5
M.verrilli	DR	7	39.8491	46.6415	44.25
M.verrilli	DR	7	36.2264	43.4717	41.25
M.verrilli	DR	8	34.8679	42.566	40.5
M.verrilli	DR	9	39.8491	48.9057	47.25
M.verrilli	DR	8	34.4151	41.6604	40.5
M.verrilli	DR	8	37.5849	44.8302	43.5
M.verrilli	DR	9	31.0593	35.5421	34.5
M.verrilli	DR	11	30.4189	38.1037	35.25
M.verrilli	DR	10	31.3795	38.1037	36
M.verrilli	DR	11	35.5421	44.8279	40.5
M.verrilli	DR	11	29.7785	37.4633	34.5
M.verrilli	DR	10	31.6997	39.3845	36.75
M.verrilli	DR	7	35.2219	42.2663	40.5
M.verrilli	DR	7	32.0199	39.0643	37.5
M.verrilli	DR	7	38.4239	45.4683	43.5
M.verrilli	DR	6	33.9411	40.9855	39
M.verrilli	DR	9	37.1431	45.4683	42.75
M.verrilli	DR	8	37.4633	43.2269	42
M.verrilli	DR	8	30.7391	37.4633	35.25
M.verrilli	DR	9	31.6997	38.4239	36.75
M.verrilli	DR	10	35.2219	41.9461	40.5
M.verrilli	DR	9	31.3795	38.4239	36
M.verrilli	DR	10	36.1825	43.2269	41.25
M.verrilli	DR	10	30.7391	37.4633	35.25
M.verrilli	DR	8	32.6603	39.0643	37.5
M.verrilli	DR	11	29.434	36.2264	33.75
M.verrilli	DR	12	27.1698	33.9623	32.25
M.verrilli	DR	10	33.9411	40.9855	39
M.verrilli	DR	9	35.8623	42.9067	41.25
M.verrilli	DR	10	31.3795	37.7835	35.25
M.verrilli	DR	11	38.1037	43.2269	41.25
M.molossus	Guyana	12	30.4941	37.2706	34.125
M.molossus	Guyana	13	27.1698	33.5094	30.75
M.molossus	Guyana	8	30.7925	37.1321	31.5
M.molossus	Guyana	9	38.0377	45.7358	45.375
M.molossus	Guyana	8	32.6038	39.8491	34.125
M.molossus	Guyana	10	39.8491	47.5472	41.25
M.molossus	Guyana	10	30.3396	37.1321	37.125
M.molossus	Guyana	12	37.5849	42.1132	42
M.molossus	Guyana	11	30.3396	36.2264	36
M.molossus	Guyana	12	36.6792	43.0189	42.75
M.molossus	Guyana	8	40.0249	45.1481	40.125
M.molossus	Guyana	7	30.4189	36.8229	36.375
M.molossus	Guyana	7	38.1037	42.9067	41.25
M.molossus	Guyana	12	26.9532	35.9377	34.125
M.molossus	Guyana	11	35.6471	42.3529	40.5
M.molossus	Guyana	12	28.2353	36.3529	29.625
M.molossus	Guyana	12	30.3529	36.7059	30.375
M.molossus	Guyana	8	37.0031	43.3427	41.25
M.molossus	Guyana	7	39.2673	44.022	42.375
M.molossus	Guyana	9	39.4937	45.8333	43.5
M.molossus	Guyana	9	36.7767	42.4371	40.5
M.molossus	Guyana	9	39.4937	45.8333	43.5
M.molossus	Guyana	9	39.9465	44.9277	43.125
M.molossus	Guyana	8	36.3239	41.9843	39.75
M.molossus	Guyana	8	38.588	44.9277	43.5
M.molossus	Guyana	14	23.4182	33.5182	23.25
M.molossus	Guyana	13	26.4673	35.6293	30.75
M.molossus	Guyana	12	25.6222	35.6049	33.75
M.molossus	Guyana	11	31.2791	39.598	36.75
M.molossus	Guyana	10	34.2739	41.5945	39
M.molossus	Guyana	11	26.6205	34.9394	33
M.molossus	Guyana	11	30.9463	38.267	36
M.molossus	Guyana	14	27.8727	35.3974	32.25
M.molossus	Guyana	10	28.0328	35.2373	32.25
M.molossus	Guyana	15	35.0943	42.1132	39.75
M.molossus	Guyana	14	27.1698	34.4151	31.5
M.molossus	Guyana	13	34.1887	40.9811	37.5
M.molossus	Guyana	11	28.3019	34.8679	33
M.molossus	Guyana	13	27.8491	35.0943	32.25
M.molossus	Guyana	14	25.9361	35.2219	31.5
M.molossus	Guyana	10	29.2075	34.4151	33
M.molossus	Guyana	10	35.7736	42.1132	39
M.milleri	Grand Cayman	4	31.1172	37.7379	34.5
M.milleri	Grand Cayman	11	30.1241	38.069	36.75
M.milleri	Grand Cayman	14	32.4414	38.731	37.5
M.milleri	Grand Cayman	6	23.1793	37.9483	36.75
M.milleri	Grand Cayman	6	26.4906	41.2596	51
M.milleri	Grand Cayman	11	27.4895	37.0267	30.75
M.milleri	Grand Cayman	11	33.6606	44.3198	42.75
M.milleri	Grand Cayman	11	28.6115	37.5877	37.5
M.milleri	Grand Cayman	11	33.0996	43.1978	36.75
M.milleri	Grand Cayman	11	28.0505	38.1487	30
M.milleri	Grand Cayman	10	33.0996	42.6368	35.25
M.milleri	Grand Cayman	6	38.0377	52.5283	51
M.milleri	Gr+A346:O608and Cayman	6	33.8028	50.0282	45.75
M.milleri	Grand Cayman	6	33.8028	47.3239	34.5
M.milleri	Grand Cayman	6	32.4507	43.2676	40.5
M.milleri	Grand Cayman	8	30.46	38.7277	38.25
M.milleri	Grand Cayman	10	38.2926	46.9954	39
M.milleri	Grand Cayman	9	30.8951	40.4683	33
M.milleri	Grand Cayman	8	30.46	41.3386	40.5
M.milleri	Grand Cayman	9	30.547	39.598	38.25
M.milleri	Grand Cayman	11	36.2039	42.615	40.5
M.milleri	Grand Cayman	10	29.8723	37.7872	33
M.milleri	Grand Cayman	8	32.4255	40.0851	34.5
M.milleri	Grand Cayman	8	30.383	37.0213	33
M.milleri	Grand Cayman	13	31.2558	37.9535	33
M.milleri	Grand Cayman	13	33.4884	42.0465	38.25
M.milleri	Grand Cayman	14	26.4186	35.7209	27.75
M.milleri	Grand Cayman	14	25.3023	33.8605	33.75
M.milleri	Grand Cayman	13	29.3953	37.5814	32.25
M.milleri	Grand Cayman	14	24.9302	35.3488	29.25
M.milleri	Grand Cayman	12	28.6512	36.093	34.5
M.milleri	Grand Cayman	14	25.3023	34.2326	30
M.milleri	Grand Cayman	16	24.9302	33.8605	33
M.milleri	Grand Cayman	12	32.1509	41.2075	36
M.milleri	Grand Cayman	15	30.7925	38.2642	33
M.milleri	Grand Cayman	11	33.283	40.3019	37.5
M.milleri	Grand Cayman	13	31.4717	39.1698	33
M.milleri	Grand Cayman	12	30.3396	37.8113	33
M.milleri	Grand Cayman	13	29.434	37.1321	36.75
M.milleri	Grand Cayman	12	32.8302	40.0755	39
M.milleri	Grand Cayman	13	31.2453	39.1698	31.5
M.milleri	Grand Cayman	11	29.6604	36.4528	33
M.milleri	Grand Cayman	13	27.6226	35.5472	33
M.milleri	Grand Cayman	13	34.8679	41.8868	35.25
M.milleri	Grand Cayman	13	28.9811	36	32.25
M.milleri	Grand Cayman	9	38.7441	47.0693	41.25
M.milleri	Grand Cayman	10	34.9017	43.8673	36.75
M.milleri	Grand Cayman	9	29.7785	40.3451	39.75
M.milleri	Grand Cayman	9	34.2613	42.9067	37.5
M.milleri	Grand Cayman	11	28.4977	38.7441	33.75
M.milleri	Grand Cayman	11	28.8179	38.1037	31.5
M.milleri	Grand Cayman	7	40.3019	48.9057	48.75
M.milleri	Grand Cayman	7	33.9623	43.0189	42.75
M.milleri	Grand Cayman	8	34.2613	44.5077	44.25
M.milleri	Grand Cayman	8	42.2663	53.4733	50.25
M.milleri	Grand Cayman	8	34.9453	43.782	37.5
M.milleri	Grand Cayman	9	36.1503	44.5854	43.5
M.milleri	Grand Cayman	8	32.937	45.3887	45
M.milleri	Grand Cayman	7	33.3386	45.7904	33.75
M.milleri	Grand Cayman	7	34.4151	44.3774	38.25
M.milleri	Grand Cayman	7	37.5849	47.5472	47.25
M.milleri	Grand Cayman	8	33.9623	41.6604	39.75
M.milleri	Grand Cayman	8	41.6604	50.717	48
M.milleri	Grand Cayman	7	33.0566	43.0189	39.75
M.milleri	Grand Cayman	6	41.6604	51.6226	48.75
M.milleri	Cayman Brac	9	31.9446	41.0716	36.75
M.milleri	Cayman Brac	9	38.2194	46.776	42.75
M.milleri	Cayman Brac	9	30.8037	39.9307	35.25
M.milleri	Cayman Brac	8	39.9307	50.1986	49.5
M.milleri	Cayman Brac	9	37.0785	46.2056	42.75
M.milleri	Cayman Brac	10	41.6421	54.1917	47.25
M.milleri	Cayman Brac	10	30.8037	37.649	37.5
M.milleri	Cayman Brac	10	39.9307	47.3464	43.5
M.milleri	Cayman Brac	9	31.3741	38.7899	33
M.milleri	Cayman Brac	10	34.793	44.2052	43.5
M.milleri	Cayman Brac	9	41.353	49.6244	46.5
M.milleri	Cayman Brac	11	42.2087	50.48	48.75
M.milleri	Cayman Brac	10	32.5112	40.4973	33
M.milleri	Cayman Brac	11	32.7964	37.6451	33
M.milleri	Cayman Brac	9	38.5008	48.7687	48.75
M.milleri	Cayman Brac	10	38.5008	47.3426	47.25
M.milleri	Cayman Brac	8	35.0782	44.2052	37.5
M.milleri	Cayman Brac	8	34.086	44.5617	42
M.milleri	Cayman Brac	9	32.4099	40.3714	39.75
M.milleri	Cayman Brac	10	30.7338	39.1143	36.75
M.milleri	Cayman Brac	7	35.5574	43.8695	38.25
M.milleri	Cayman Brac	8	38.3281	47.5638	47.25
M.milleri	Cayman Brac	8	31.8631	40.1752	32.25
M.milleri	Cayman Brac	8	37.8663	46.6402	46.5
M.milleri	Cayman Brac	6	33.7102	41.5606	37.5
M.milleri	Cayman Brac	8	36.4809	44.3313	44.25
M.milleri	Cayman Brac	9	31.4013	38.3281	36.75
M.milleri	Cayman Brac	7	34.9017	41.9461	41.25
M.milleri	Cayman Brac	7	34.2613	41.9461	34.5
M.milleri	Cayman Brac	7	37.7835	44.5077	44.25
M.milleri	Cayman Brac	9	31.3795	40.3451	33
M.milleri	Cayman Brac	9	35.2219	42.5865	35.25
M.milleri	Cayman Brac	8	33.6209	39.0643	33.75
M.milleri	Cayman Brac	8	36.5027	45.1481	40.5
M.milleri	Cayman Brac	8	34.9017	44.5077	39
M.milleri	Cayman Brac	8	41.6259	48.6703	45.75
M.milleri	Cayman Brac	9	32.0199	40.0249	33
M.milleri	Cayman Brac	8	38.4239	46.1087	39.75
M.milleri	Cayman Brac	11	42.2663	52.1925	48.75
M.milleri	Cayman Brac	11	32.9805	40.0249	33
M.milleri	Cayman Brac	9	40.3451	48.9905	47.25
M.milleri	Cayman Brac	10	45.4683	54.1137	50.25
M.milleri	Cayman Brac	7	38.747	48.5783	43.5
M.milleri	Cayman Brac	8	39.3253	49.1566	45
M.milleri	Cayman Brac	7	35.2771	42.7952	40.5
M.milleri	Cayman Brac	9	34.1205	40.4819	38.25
M.milleri	Cayman Brac	7	33.5169	43.6992	42.75
M.milleri	Cayman Brac	6	40.7294	51.7602	45.75
M.milleri	Cayman Brac	7	33.0926	41.1536	40.5
M.milleri	Cayman Brac	7	40.3051	49.6389	41.25
M.milleri	Cayman Brac	8	40.3051	48.3661	46.5
M.milleri	Cayman Brac	6	33.5169	41.1536	33.75
M.milleri	Cayman Brac	6	39.0323	48.7904	40.5
M.milleri	Cayman Brac	8	33.3007	41.6259	33.75
M.milleri	Cayman Brac	9	40.9855	49.9511	44.25
M.milleri	Cayman Brac	8	33.9411	42.2663	42
M.milleri	Cayman Brac	8	40.3451	49.3107	48.75
M.milleri	Cayman Brac	9	33.9411	41.6259	40.5
M.milleri	Cayman Brac	8	39.0643	48.0299	42.75
M.milleri	Cayman Brac	7	37.1431	44.8279	41.25
M.milleri	Cayman Brac	9	30.0987	41.6259	33
M.milleri	Cayman Brac	7	34.5815	43.5471	36.75
M.milleri	Cayman Brac	8	35.8623	42.9067	36.75
M.milleri	Cayman Brac	8	40.9855	49.3107	42
M.milleri	Cayman Brac	8	35.8623	44.1875	39.75
M.milleri	Cayman Brac	8	42.9067	52.5127	44.25
M.milleri	Cayman Brac	8	41.6259	50.5915	42.75
M.milleri	Cayman Brac	9	41.6259	49.3107	48.75
M.milleri	Cayman Brac	7	42.2663	51.8723	49.5
M.milleri	Cayman Brac	7	38.4239	49.3107	39
M.milleri	Cayman Brac	9	29.4857	36.3429	33
M.milleri	Cayman Brac	9	36.3655	43.1537	42.75
M.milleri	Cayman Brac	7	44.1235	55.2755	44.25
M.milleri	Cayman Brac	9	31.0319	38.7899	32.25
M.milleri	Cayman Brac	10	30.547	38.7899	33
M.milleri	Cayman Brac	9	33.4563	40.7294	36.75
M.milleri	Cayman Brac	10	40.2445	48.0024	46.5
M.milleri	Cayman Brac	9	33.4563	43.1537	36.75
M.milleri	Cayman Brac	9	32.4865	40.7294	40.5
M.milleri	Cayman Brac	10	37.3352	46.063	45.75
M.milleri	Cayman Brac	10	40.2445	51.8814	49.5
M.milleri	Cayman Brac	9	32.0016	40.7294	37.5
M.milleri	Cayman Brac	10	40.2445	48.0024	44.25
M.milleri	Cayman Brac	9	38.4239	47.7097	45.75
M.milleri	Cayman Brac	9	32.9805	43.5471	41.25
M.milleri	Cayman Brac	9	39.7047	48.0299	45
M.milleri	Cayman Brac	10	42.9067	54.1137	49.5
M.milleri	Cayman Brac	9	32.9805	42.5865	39
M.milleri	Cayman Brac	8	38.1037	48.0299	45.75
M.milleri	Cayman Brac	10	38.1037	45.7885	43.5
M.milleri	Cayman Brac	10	31.3795	42.9067	41.25
M.molossus	Nevis	6	29.8108	41.8919	33
M.molossus	Nevis	6	28.5405	40.1622	33
M.molossus	Nevis	7	29.6415	38.9057	33
M.molossus	Nevis	7	29.5472	36.1887	33
M.molossus	Nevis	6	29.2642	38.9057	32.25
M.molossus	Nevis	5	31.6981	40.717	33
M.molossus	Nevis	7	37.1321	45.2453	39.5
M.molossus	Nevis	5	26.717	39.0755	33
M.molossus	Nevis	6	28.8179	39.0743	36.75
M.molossus	Nevis	8	26.2642	39.8491	33
M.molossus	Nevis	6	26.2642	41.6226	33
M.molossus	Nevis	6	31.7358	42.8113	33
M.molossus	Nevis	7	28.6947	39.1531	33
M.molossus	Nevis	6	28.6415	38.6226	48
M.molossus	Nevis	6	33.5094	44.3774	33.75
M.molossus	Nevis	7	30.3019	38	44.25
M.molossus	Nevis	6	35.7736	42.1132	40.5
M.molossus	Nevis	6	39.8491	46.6415	46.5
M.molossus	Nevis	7	40.7547	47.0943	42
M.molossus	Nevis	7	39.8491	46.1887	44.25
M.molossus	Nevis	6	28.0943	38.9811	24.75
M.molossus	Nevis	10	29.8868	41.6604	33
M.molossus	Nevis	10	36.2264	49.8113	42.75
M.molossus	Nevis	11	26.2642	42.566	33
M.molossus	Nevis	11	28.0755	41.6604	40.5
M.molossus	Nevis	11	30.7925	44.3774	33
M.molossus	Nevis	10	36.2264	44.8302	44.25
M.molossus	Nevis	9	35.3208	44.3774	40.5
M.molossus	Nevis	9	42.566	51.6226	49.5
M.molossus	Nevis	9	35.3208	44.8302	43.5
M.molossus	Nevis	13	41.6604	53.8868	53.25
M.molossus	Nevis	8	36.2264	44.8302	44.25
M.molossus	Nevis	9	35.7736	43.0189	42
M.molossus	Nevis	8	34.4151	43.0189	39
M.molossus	Nevis	9	33.5094	42.1132	33.75
M.molossus	Nevis	8	33.5094	43.4717	36
M.molossus	Nevis	8	30.3019	47.0943	46.5
M.molossus	Nevis	8	35.7736	43.0189	42.75
M.molossus	Nevis	8	35.7736	43.9245	40.5
M.molossus	Nevis	8	31.3057	47.7097	47.25
M.molossus	Nevis	8	36.8229	47.0693	41.25
M.molossus	Nevis	10	29.7785	40.3451	33
M.molossus	Nevis	10	30.4189	40.0249	32.25
M.molossus	Nevis	10	29.4583	39.3845	32.25
M.molossus	Nevis	9	32.6038	43.0189	33
M.molossus	Nevis	8	34.4151	43.0189	38.25
M.molossus	Nevis	11	31.2075	49.3585	45.75
M.molossus	Nevis	10	29.434	39.8491	33
M.molossus	Nevis	10	36.9434	42	39
M.molossus	Nevis	13	31.2453	41.6604	32.25
M.molossus	Nevis	10	30.7925	40.3019	32.25
M.molossus	Nevis	9	32.3962	48	37.25
M.molossus	Nevis	12	29.8868	39.8491	37
M.molossus	Nevis	10	28.5283	43.4717	33
M.molossus	Nevis	10	34	41.6604	33
M.molossus	Nevis	6	31.2453	49.8113	33
M.molossus	Nevis	6	30.7925	41.1698	33
M.molossus	Nevis	6	27.7358	32.9811	33
M.molossus	Nevis	6	27.4528	38.9057	33
M.molossus	Nevis	5	29.4249	40.1187	28.5
M.molossus	Nevis	6	29.0593	40.1187	38.25
M.molossus	Nevis	7	33.4717	43.8868	39.25
M.molossus	Nevis	7	37.5849	48.9057	43.5
M.molossus	Nevis	7	33.0189	41.6226	38
M.molossus	Nevis	8	36.6792	45.7358	39
M.molossus	Nevis	9	33.0189	40.2642	35.75
M.molossus	Nevis	9	34.8679	45.7358	40.5
M.molossus	Nevis	7	29.4528	39.2453	33
M.molossus	Nevis	6	29.7358	39.7925	36.25
M.molossus	Nevis	8	35.3208	45.7358	44.25
M.molossus	Nevis	7	32.1509	39.3962	32.25
M.molossus	Nevis	8	37.5849	46.1887	45
M.molossus	Nevis	8	40.7547	48	44.25
M.molossus	Nevis	7	33.0566	40.7547	35.25
M.molossus	Nevis	8	38.0377	46.6415	44.25
M.molossus	Nevis	7	31.2453	39.8491	33
M.molossus	Nevis	6	29.8868	42.9811	33
M.molossus	Nevis	7	30.7547	48	44.25
M.molossus	Nevis	5	28.3585	38.9057	32.25
M.molossus	Nevis	5	27.5472	38.8283	33
M.molossus	Nevis	8	34.9017	40.9855	39.75
M.molossus	Nevis	9	42.2663	46.7491	45
M.molossus	Nevis	8	35.8623	43.2269	37.5
M.molossus	Nevis	9	32.1509	39.8491	33
M.molossus	Nevis	8	35.7736	42.1132	39
M.molossus	Nevis	11	36.6792	43.0189	37.75
M.molossus	Nevis	11	34.4151	43.9245	36.5
M.molossus	Nevis	11	36.2264	45.7358	42.75
M.molossus	Nevis	11	31.2075	47.0943	43.5
M.molossus	Nevis	8	39.8491	46.1887	44.25
M.molossus	Nevis	9	32.6038	42.1132	33
M.molossus	Nevis	9	31.2453	42.1132	33
M.molossus	Nevis	9	33.0566	41.6604	33.75
M.molossus	Nevis	8	37.5849	44.3774	38.25
M.molossus	Nevis	8	31.6981	40.3019	39.75
M.molossus	Nevis	10	31.2453	39.3962	33
M.molossus	Nevis	11	33.9623	39.8491	38.25
M.molossus	Nevis	5	28.9057	39.3585	32.25
M.molossus	Nevis	5	28.0755	40.717	33
M.molossus	Nevis	4	26.2642	38.4528	33
M.molossus	Nevis	5	33.717	41.1698	32.25
M.molossus	Nevis	4	32.3585	39.3585	33
M.molossus	Nevis	3	28.9811	39.8113	33
M.molossus	Nevis	9	33.5094	42.1132	33.75
M.molossus	Nevis	8	41.2075	48.9057	44.25
M.molossus	Nevis	9	42.566	51.6226	45
M.molossus	Nevis	8	36.2264	43.9245	36.75
M.molossus	Nevis	9	33.3007	42.5865	33.75
M.molossus	Nevis	7	30.4189	41.8723	33
M.molossus	Nevis	6	27.5371	42.5127	33
M.molossus	Nevis	7	33.6209	42.5865	38
M.molossus	Nevis	8	31.3351	38.4733	33
M.molossus	Nevis	7	26.8967	37.4733	33
M.molossus	Nevis	10	34.4151	40.7547	35.5
M.molossus	Nevis	9	32.6038	42.1132	33
M.molossus	Nevis	9	38.4906	45.283	43.5
M.molossus	Nevis	10	33.0566	39.8491	37.75
M.molossus	Nevis	8	38.4906	44.8302	44.25
M.molossus	Nevis	14	31.6981	41.6981	31.5
M.molossus	Nevis	11	31.2453	38.9434	32.25
M.molossus	Nevis	11	32.6603	41.3057	33
M.molossus	Nevis	9	33.3007	41.3057	37.75
M.molossus	Nevis	10	32.3401	40.9855	33
M.molossus	Nevis	9	29.4583	42.5127	33
M.molossus	Nevis	6	31.2169	42.5127	33
M.molossus	Nevis	7	35.2219	42.5127	41
M.molossus	Nevis	5	26.8967	40.2713	33
M.molossus	Nevis	5	27.2169	39.6309	33
M.molossus	Nevis	7	26.5765	42.5127	33
M.molossus	Nevis	6	34.3351	41.8723	36.25
M.molossus	Nevis	7	33.3745	40.2713	38
M.molossus	Nevis	6	35.9361	40.2713	36.25
M.molossus	Nevis	6	33.6947	45.2319	36
M.molossus	Nevis	6	36.2563	42.9905	37
M.molossus	Nevis	8	33.9411	41.9461	35.25
M.molossus	Nevis	8	34.2613	41.3057	36.75
M.molossus	Nevis	7	30.9855	38.6703	35.75
M.molossus	Nevis	8	33.3007	40.6653	37.75
M.molossus	Nevis	4	33.4717	40.717	39.5
M.molossus	Nevis	5	36.717	46.1509	43.25
M.molossus	Nevis	4	28.0755	38.7925	31.75
M.molossus	Nevis	3	27.3585	38.5283	31.5
M.molossus	Nevis	5	29.434	36.3396	32.5
M.molossus	Nevis	4	28.9811	42.5283	40.25
M.molossus	Nevis	3	27.6226	40.2642	38
M.molossus	Nevis	4	31.8113	41.1698	38.75
M.molossus	Nevis	4	31.5283	41.6226	39.5
M.molossus	Nevis	4	31.1698	42.0755	39.5
M.molossus	Nevis	4	31.1698	38.9057	38
M.molossus	Aruba	11	32.3419	40.7294	37.5
M.molossus	Aruba	11	30.9979	38.8699	36
M.molossus	Aruba	11	35.4139	42.9019	40.5
M.molossus	Aruba	11	31.5739	40.0219	36
M.molossus	Aruba	12	32.5764	40.3461	37.5
M.molossus	Aruba	11	37.5836	45.1807	42
M.molossus	Aruba	12	39.4993	47.8015	45
M.molossus	Aruba	12	31.1972	38.2784	36
M.molossus	Aruba	11	35.8366	42.9179	40.5
M.molossus	Curacao	14	31.5429	36.7383	33
M.molossus	Curacao	15	30.2979	35.4043	31.5
M.molossus	Curacao	8	31.9468	39.0301	36
M.molossus	Curacao	8	31.6516	37.8496	36
M.molossus	Curacao	8	31.9468	39.3253	36
M.molossus	Curacao	8	35.1933	41.3912	37.5
M.molossus	Curacao	9	31.3565	37.8496	34.5
M.molossus	Curacao	10	32.2419	38.4398	36
M.molossus	Curacao	8	38.4398	44.0475	40.5
M.molossus	Curacao	7	34.603	40.801	39
M.rufus	Belize	7	34.1939	38.4814	35.6445
M.rufus	Belize	5	32.215	38.1516	37.1094
M.rufus	Belize	14	31.5429	36.7383	35.6445
M.rufus	Belize	15	30.2979	35.4043	34.668
M.rufus	Belize	8	31.9468	39.0301	32.7148
M.rufus	Belize	8	31.6516	37.8496	36.6211
M.rufus	Belize	8	31.9468	39.3253	34.668
M.rufus	Belize	8	35.1933	41.3912	38.5742
M.rufus	Belize	9	31.3565	37.8496	33.6914
M.rufus	Belize	10	32.2419	38.4398	35.6445
M.rufus	Belize	8	38.4398	44.0475	42.4805
M.coibensis	Panama	11	32.7262	39.0492	36.1328
M.coibensis	Panama	11	37.1265	44.4222	37.5977
M.coibensis	Panama	11	34.1911	39.0549	37.1094
M.coibensis	Panama	10	38.0954	42.9593	39.0625
M.coibensis	Panama	11	30.7731	36.1233	35.6445
M.coibensis	Panama	11	35.1676	41.0042	37.1094
M.coibensis	Panama	11	28.8219	34.1721	29.2969
M.coibensis	Panama	9	32.7262	37.1037	33.6914
M.coibensis	Panama	10	36.1442	41.9808	37.5977
M.coibensis	Panama	10	31.7516	37.1018	36.1328
M.coibensis	Panama	11	35.1676	41.0042	40.5273
M.coibensis	Panama	5	32.9167	40.0296	33.2031
M.coibensis	Panama	5	30.7769	37.0999	35.6445
M.coibensis	Panama	6	37.1265	44.9086	43.9453
M.coibensis	Panama	7	29.3159	36.1252	35.6445
M.coibensis	Panama	7	35.1733	41.9827	41.5039
M.coibensis	Panama	9	27.3608	34.1702	33.6914
M.coibensis	Panama	9	26.3805	32.7034	32.2266
M.coibensis	Panama	12	29.7985	35.1487	32.7148
M.coibensis	Panama	10	30.2886	36.6116	36.1328
M.coibensis	Panama	10	31.2614	36.1252	35.6445
M.coibensis	Panama	11	35.1676	40.0315	36.1328
M.coibensis	Panama	13	31.2595	35.6369	32.7148
M.coibensis	Panama	11	32.2361	36.6135	33.6914
M.coibensis	Panama	12	31.2614	36.6116	36.1328
M.coibensis	Panama	13	36.6306	41.9808	38.5742
M.coibensis	Panama	11	32.238	36.6154	36.1328
M.coibensis	Panama	12	32.2361	36.6135	32.7148
M.coibensis	Panama	10	38.0954	41.9865	39.5508
M.coibensis	Panama	11	33.2126	37.1037	33.6914
M.coibensis	Panama	8	31.7516	37.5882	32.2266
M.coibensis	Panama	9	36.1499	41.9865	40.5273
M.coibensis	Panama	9	31.7497	36.1271	35.6445
M.coibensis	Panama	8	31.7497	36.6135	32.7148
M.coibensis	Panama	8	32.238	36.6154	36.1328
M.coibensis	Panama	9	30.775	36.6116	33.2031
M.coibensis	Panama	9	31.2614	35.6388	34.1797
M.coibensis	Panama	9	30.7731	35.6369	35.1562
M.coibensis	Panama	9	29.8023	35.6388	32.7148
M.coibensis	Panama	12	34.1949	40.5178	36.1328
M.coibensis	Panama	11	26.3786	33.1879	32.7148
M.coibensis	Panama	10	32.7262	39.0492	34.1797
M.coibensis	Panama	13	26.3805	32.7034	31.25
M.coibensis	Panama	14	31.7516	39.0473	32.2266
M.coibensis	Panama	14	27.3551	33.6781	32.2266
M.coibensis	Panama	12	31.7516	38.0745	33.6914
M.coibensis	Panama	14	27.357	33.1936	31.7383
M.coibensis	Panama	13	32.7224	37.5863	33.2031
M.coibensis	Panama	13	27.357	33.1936	31.7383
M.coibensis	Panama	6	30.3037	38.0557	35.6445
M.coibensis	Panama	7	36.1555	41.0005	40.5273
M.coibensis	Panama	6	30.2961	35.1411	30.7617
M.coibensis	Panama	8	29.3102	36.1195	30.2734
M.coibensis	Panama	10	33.7104	41.4925	40.5273
M.coibensis	Panama	9	29.3083	34.6585	33.6914
M.coibensis	Panama	10	34.6794	39.5432	38.0859
M.coibensis	Panama	11	28.3317	35.1411	31.7383
M.coibensis	Panama	10	32.73	40.0258	35.6445
M.coibensis	Panama	10	27.3551	33.1917	32.7148
M.coibensis	Panama	11	33.2145	38.0783	36.6211
M.coibensis	Panama	11	27.357	32.7072	30.7617
M.coibensis	Panama	9	29.7985	35.1487	33.6914
M.coibensis	Panama	10	35.6578	41.008	38.0859
M.coibensis	Panama	8	29.314	36.1233	34.1797
M.coibensis	Panama	7	37.1246	43.4475	41.5039
M.coibensis	Panama	6	30.775	36.1252	32.2266
M.coibensis	Panama	7	36.6363	42.9593	38.5742
M.coibensis	Panama	10	28.8219	34.6585	29.7852
M.coibensis	Panama	10	37.1208	42.9574	41.9922
M.coibensis	Panama	9	30.2867	35.6369	33.6914
M.coibensis	Panama	10	33.7009	39.5375	36.1328
M.coibensis	Panama	11	30.2867	35.1506	33.6914
M.coibensis	Panama	10	33.7066	39.0568	37.5977
M.coibensis	Panama	9	30.7712	35.1487	33.2031
M.coibensis	Panama	11	33.2221	43.4361	38.0859
M.coibensis	Panama	12	25.8903	32.2133	28.8086
M.coibensis	Panama	12	28.82	33.1974	31.7383
M.coibensis	Panama	13	25.8903	31.7269	28.8086
M.coibensis	Panama	14	31.7459	36.6097	33.6914
M.coibensis	Panama	14	25.4096	31.7326	30.2734
M.coibensis	Panama	12	29.3102	34.174	32.7148
M.rufus	Mexico	12	24.7617	30.7383	30
M.rufus	Mexico	16	28.5117	35.9825	30.75
M.rufus	Mexico	14	23.2617	29.2383	26.25
M.rufus	Mexico	12	22.5175	29.9883	28.5
M.rufus	Mexico	13	22.5146	29.9854	29.25
M.rufus	Mexico	16	21.0465	32.9535	32.25
M.rufus	Mexico	17	24.0349	31.4767	30
M.rufus	Mexico	16	24.0349	31.4767	30.75
M.rufus	Mexico	21	30.0349	37.4767	33
M.rufus	Mexico	16	21.7763	32.9825	32.25
M.rufus	Mexico	14	22.5204	31.4854	29.25
M.rufus	Mexico	17	29.2675	38.9796	33
M.rufus	Mexico	15	30.0233	37.4651	33
M.rufus	Mexico	14	22.9677	31.4884	27.75
M.rufus	Mexico	18	28.5349	37.4651	29.25
M.rufus	Mexico	13	24.0233	31.4651	28.5
M.rufus	Mexico	18	28.5349	35.9767	32.25
M.rufus	Mexico	15	27.0349	32.9884	32.25
M.rufus	Mexico	17	25.5349	32.9767	32.25
M.rufus	Mexico	13	25.5349	32.9767	29.25
M.rufus	Mexico	13	31.5349	38.9767	33
M.rufus	Mexico	15	25.5349	32.9767	29.25
M.rufus	Mexico	17	31.5349	38.9767	32.25
M.rufus	Mexico	14	25.5233	31.4767	28.5
M.rufus	Mexico	14	24.0233	29.9767	29.25
M.rufus	Mexico	14	30.0233	37.4651	33
M.rufus	Mexico	13	22.5349	28.4884	23.25
M.rufus	Mexico	14	21.0349	29.9651	29.25
M.rufus	Mexico	16	28.5146	35.2383	32.25
M.rufus	Mexico	15	27.0117	34.4825	33
M.rufus	Mexico	15	27.0146	33.7383	27.75
M.rufus	Mexico	14	22.5146	29.2383	28.5
M.rufus	Mexico	12	27.0146	32.9912	27.75
M.rufus	Mexico	16	21.7646	28.4883	26.25
M.rufus	Mexico	15	21.7675	29.2383	28.5
M.rufus	Mexico	17	27.0117	33.7354	33
M.rufus	Mexico	16	21.4925	29.9825	29.25
M.rufus	Mexico	15	26.2675	33.7383	33
M.rufus	Mexico	19	29.2704	38.2354	30
M.rufus	Mexico	15	22.9254	30.7354	27
M.rufus	Mexico	15	23.2704	30.7412	30
M.rufus	Mexico	12	24.595	32.9573	32.25
M.rufus	Mexico	14	32.9573	41.9651	33
M.rufus	Mexico	12	25.5465	32.4654	28.5
M.rufus	Mexico	17	31.5349	38.9767	33
M.rufus	Mexico	15	21.0698	31.4884	26.25
M.rufus	Mexico	15	24.595	31.4816	27.75
M.rufus	Mexico	12	28.5349	34.4884	29.25
M.rufus	Mexico	13	28.319	33.7329	32.25
M.rufus	Mexico	11	33.1613	39.3324	33.75
M.rufus	Mexico	16	24.3092	30.7305	28.5
M.rufus	Mexico	17	30.7305	37.4767	32.25
M.rufus	Mexico	16	27.0349	32.9884	32.25
M.rufus	Mexico	14	22.5349	28.4884	32.25
M.rufus	Mexico	17	27.9785	33.4825	32.25
M.rufus	Mexico	13	24.0349	29.9884	27
M.rufus	Mexico	11	23.9584	29.9767	27.75
M.rufus	Mexico	13	27.5078	32.8319	27.75
M.rufus	Mexico	13	26.6205	32.9884	29.25
M.rufus	Mexico	11	22.5349	28.4884	27.75
M.rufus	Mexico	6	29.5115	34.4884	33
M.rufus	Mexico	6	35.1173	40.4651	36.75
M.rufus	Mexico	7	28.445	35.1019	29.25
M.rufus	Mexico	5	39.6567	45.6129	39.75
M.rufus	Mexico	6	30.5472	36.153	33
M.rufus	Mexico	6	34.4012	40.3574	38.25
M.rufus	Mexico	6	29.1573	34.4884	29.25
M.rufus	Mexico	11	31.5233	37.4767	29.25
M.rufus	Mexico	10	24.0349	29.9884	29.25
M.rufus	Mexico	11	31.2595	37.9164	29.25
M.rufus	Mexico	16	21.1894	32.9261	29.25
M.rufus	Mexico	21	28.4852	41.4906	33
M.rufus	Mexico	24	31.911	49.4843	32.25
M.rufus	Mexico	12	21.0115	32.973	28.5
M.rufus	Mexico	15	24.1615	32.2153	28.5
M.rufus	Mexico	14	21.6335	30.7691	28.5
M.rufus	Mexico	15	25.44	34.7024	28.5
M.rufus	Mexico	15	20.1078	30.7025	20.25
M.rufus	Mexico	18	19.9206	31.4035	26.25
M.rufus	Mexico	17	26.3916	35.4637	32.25
M.rufus	Mexico	17	19.984	30.9463	28.5
M.rufus	Mexico	14	25.3765	35.5906	31.5
M.rufus	Mexico	14	20.657	30.871	27
M.rufus	Mexico	17	26.3033	34.8044	30.75
M.rufus	Mexico	17	22.1067	36.2847	33
M.rufus	Mexico	12	24.9458	33.1932	32.25
M.rufus	Mexico	16	23.106	34.462	28.5
M.rufus	Mexico	15	30.0487	37.7885	33
M.rufus	Mexico	17	23.7139	33.9068	27.75
M.rufus	Mexico	15	22.8891	33.2935	29.25
M.rufus	Mexico	18	27.7399	36.1141	33
M.rufus	Mexico	17	24.0162	34.0399	27
M.rufus	Mexico	18	28.4925	38.3893	31.5
M.rufus	Mexico	16	25.1575	34.5468	33
M.rufus	Mexico	19	29.4715	37.592	30
M.rufus	Mexico	19	22.2689	33.054	33
M.rufus	Mexico	17	22.2679	32.4185	29.25
M.rufus	Mexico	17	22.3948	31.5304	28.5
M.rufus	Mexico	15	22.2045	32.1648	27
M.rufus	Mexico	15	23.4099	31.6572	27.75
M.rufus	Mexico	17	27.6604	36.1616	27.75
M.rufus	Mexico	16	23.5367	31.6572	31.5
M.rufus	Mexico	15	26.6025	35.8444	29.25
M.rufus	Mexico	20	23.6852	33.0745	30
M.rufus	Mexico	20	28.5772	36.7929	33
M.rufus	Mexico	17	21.7899	32.3529	31.5
M.rufus	Mexico	17	28.1545	36.9022	33
M.rufus	Mexico	19	21.3807	31.6984	31.5
M.rufus	Mexico	16	27.7308	35.357	32.25
M.rufus	Mexico	18	20.4187	30.8262	30.75
M.rufus	Mexico	14	22.7754	32.6723	28.5
M.rufus	Mexico	13	28.5252	36.8994	33
M.rufus	Mexico	14	22.4582	32.3551	27
M.rufus	Mexico	15	27.7239	37.5573	33
M.rufus	Mexico	14	21.3269	33.2538	32.25
M.rufus	Mexico	14	27.8613	39.1539	32.25
M.rufus	Mexico	15	32.2388	45.8152	33
M.rufus	Mexico	14	22.5851	33.0529	30
M.rufus	Mexico	14	23.4561	34.368	33.75
M.rufus	Mexico	13	25.2759	35.9975	29.25
M.rufus	Mexico	14	29.5582	39.6454	32.25
M.rufus	Mexico	18	26.2704	35.2354	27.75
M.rufus	Mexico	14	26.7323	35.6141	27.75
M.rufus	Mexico	13	25.554	36.6245	33
M.rufus	Mexico	15	30.5975	38.3057	30.75
M.rufus	Mexico	13	24.3243	34.6018	32.25
M.rufus	Mexico	13	26.2842	36.1237	30
M.rufus	Mexico	14	20.6854	31.2723	27
M.rufus	Mexico	15	26.2031	34.9508	32.25
M.rufus	Mexico	14	20.2816	30.6891	27.75
M.rufus	Mexico	9	28.4797	36.3147	30.75
M.rufus	Mexico	13	21.9204	31.4307	27
M.rufus	Mexico	14	24.8595	35.3908	33
M.rufus	Mexico	14	31.4747	44.1947	31.5
M.rufus	Mexico	13	21.1041	32.0477	31.5
M.rufus	Mexico	15	25.1749	35.3573	28.5
M.rufus	Mexico	14	19.8586	31.5318	31.5
M.rufus	Mexico	13	26.1392	35.2748	33
M.rufus	Mexico	14	18.1858	30.7472	18.75
M.rufus	Mexico	15	23.794	35.3086	31.5
M.rufus	Mexico	15	26.8075	42.0334	27
M.rufus	Mexico	18	18.0446	34.8004	30.75
M.rufus	Mexico	16	17.8638	33.9411	30.75
M.rufus	Mexico	21	27.8951	38.6801	28.5
M.rufus	Mexico	16	22.3329	32.8642	30
M.rufus	Mexico	14	22.5867	31.9125	31.5
M.rufus	Mexico	20	28.6136	39.6524	33
M.rufus	Mexico	16	26.3006	39.0524	29.25
M.rufus	Mexico	18	21.2888	33.0254	33
M.rufus	Mexico	14	22.4582	32.2282	31.5
M.rufus	Mexico	17	29.2465	37.7476	29.25
M.rufus	Mexico	13	21.5922	30.9181	28.5
M.rufus	Mexico	15	33.5758	49.563	33.75
M.rufus	Mexico	16	27.6551	37.5519	29.25
M.rufus	Mexico	14	25.0593	35.4637	29.25
M.rufus	Mexico	14	26.8991	36.0981	29.25
M.rufus	Mexico	23	26.6454	38.3423	29.25
M.rufus	Mexico	16	23.1477	32.8822	32.25
M.rufus	Mexico	9	21.2449	33.8056	31.5
M.rufus	Mexico	12	23.5963	33.914	32.25
M.rufus	Mexico	7	27.6474	37.2922	28.5
M.rufus	Mexico	7	25.5252	37.5364	28.5
M.rufus	Mexico	9	30.7056	38.3186	28.5
M.rufus	Mexico	11	25.7238	34.4386	28.5
M.rufus	Mexico	12	29.1096	37.8645	28.5
M.rufus	Mexico	13	24.298	34.0046	28.5
M.rufus	Mexico	11	28.7389	36.9229	28.5
M.rufus	Mexico	9	23.9808	36.1616	28.5
M.rufus	Mexico	8	31.7432	40.7518	28.5
M.rufus	Mexico	6	28.3976	37.6601	28.5
M.rufus	Mexico	17	24.0468	32.2941	27.75
M.rufus	Mexico	18	29.3089	36.8901	32.25
M.rufus	Mexico	17	22.4184	31.5223	27
M.rufus	Mexico	23	27.7757	36.7844	28.5
M.rufus	Mexico	19	27.1254	34.6432	30
M.rufus	Mexico	10	26.1981	36.0673	28.5
M.rufus	Mexico	15	24.8228	33.0385	33
M.rufus	Mexico	14	27.8363	36.8132	33
M.rufus	Mexico	12	27.5036	36.7892	33
M.rufus	Mexico	13	22.7654	33.6587	33
M.rufus	Mexico	15	22.6772	32.923	33
M.rufus	Mexico	14	23.8539	33.6239	33
M.rufus	Mexico	15	29.0842	37.5219	31.5
M.rufus	Mexico	13	25.5521	35.3855	29.25
M.rufus	Mexico	15	20.6348	30.5951	30
M.rufus	Mexico	13	20.9318	30.1729	23.25
M.rufus	Mexico	16	22.8837	32.8196	30.75
M.rufus	Mexico	17	18.6765	30.0667	18.75
M.rufus	Mexico	19	20.233	30.3265	27.75
M.rufus	Mexico	18	21.3994	30.0124	27.75
M.rufus	Mexico	14	25.2318	34.5259	31.5
M.rufus	Mexico	13	29.3439	38.8284	33
M.rufus	Mexico	12	25.7534	34.8572	31.5
M.rufus	Mexico	10	26.1451	34.107	33
M.rufus	Mexico	14	24.708	32.8919	29.25
M.rufus	Mexico	17	29.4026	35.9688	33
M.rufus	Mexico	20	33.6704	43.4086	37.5
M.rufus	Mexico	17	27.7455	36.0563	32.25
M.rufus	Mexico	15	23.9631	33.0352	29.25
M.alvarezi	Mexico	11	29213.7	37270.8	33
M.alvarezi	Mexico	10	29213.7	37270.8	33
M.alvarezi	Mexico	10	27665.9	35342.3	33
M.alvarezi	Mexico	12	27665.9	35342.3	42
M.alvarezi	Mexico	9	31586.3	40531.6	33
M.alvarezi	Mexico	9	31586.3	40531.6	33
M.alvarezi	Mexico	8	37042.3	44972.5	33
M.alvarezi	Mexico	8	37042.3	44972.5	33
M.alvarezi	Mexico	9	30968	39215.4	33
M.alvarezi	Mexico	10	30968	39215.4	33
M.alvarezi	Mexico	7	30000.3	38501.4	31.5
M.alvarezi	Mexico	8	30000.3	38501.4	34.5
M.alvarezi	Mexico	9	27925.4	36045.9	34.5
M.alvarezi	Mexico	8	27925.4	36045.9	39
M.alvarezi	Mexico	7	29649.5	37516.2	33
M.alvarezi	Mexico	10	29649.5	37516.2	28.5
M.alvarezi	Mexico	11	27701.5	35631.7	33
M.alvarezi	Mexico	11	27701.5	35631.7	33
M.alvarezi	Mexico	9	31944.6	39311.2	37.5
M.alvarezi	Mexico	7	31944.6	39311.2	33
M.alvarezi	Mexico	9	31466.9	38953	46.5
M.alvarezi	Mexico	8	31466.9	38953	31.5
M.alvarezi	Mexico	7	34042	42162.5	36
M.alvarezi	Mexico	7	34042	42162.5	31.5
M.alvarezi	Mexico	8	31136.7	39130.3	31.5
M.alvarezi	Mexico	6	31136.7	39130.3	37.5
M.alvarezi	Mexico	7	35863.9	43857.5	37.5
M.alvarezi	Mexico	7	35863.9	43857.5	34.5
M.alvarezi	Mexico	8	31974.4	41236.9	36
M.alvarezi	Mexico	8	31974.4	41236.9	33
M.alvarezi	Mexico	8	28288.3	36091.6	33
M.alvarezi	Mexico	9	28288.3	36091.6	34.5
M.alvarezi	Mexico	11	31806.9	38975.8	34.5
M.alvarezi	Mexico	10	31806.9	38975.8	40.5
M.alvarezi	Mexico	10	27121.7	35813.2	33
M.alvarezi	Mexico	10	27121.7	35813.2	33
M.alvarezi	Mexico	10	36771.1	45025.3	33
M.alvarezi	Mexico	11	36771.1	45025.3	33
M.alvarezi	Mexico	10	30126.7	37394	33
M.alvarezi	Mexico	13	30126.7	37394	33
M.alvarezi	Mexico	12	38380.9	46859.4	33
M.alvarezi	Mexico	11	38380.9	46859.4	40.5
M.alvarezi	Mexico	10	30120.6	37569.4	31.5
M.alvarezi	Mexico	11	30120.6	37569.4	34.5
M.alvarezi	Mexico	12	35464.7	44347	46.5
M.alvarezi	Mexico	9	35464.7	44347	33
M.alvarezi	Mexico	7	30099.9	38309.3	33
M.alvarezi	Mexico	8	30099.9	38309.3	31.5
M.alvarezi	Mexico	6	29764.5	36942.1	33
M.alvarezi	Mexico	6	29764.5	36942.1	27
M.alvarezi	Mexico	9	35953.1	44341.9	33
M.alvarezi	Mexico	9	35953.1	44341.9	33
M.alvarezi	Mexico	9	32930.9	40601.9	33
M.alvarezi	Mexico	10	32930.9	40601.9	33
M.alvarezi	Mexico	11	32162.7	39116	39
M.alvarezi	Mexico	9	32162.7	39116	33
M.alvarezi	Mexico	10	34743.9	42707.5	42
M.alvarezi	Mexico	9	34743.9	42707.5	31.5
M.alvarezi	Mexico	11	30028.6	38108.3	45
Promops	Mexico	17	30028.6	38108.3	26.25
Promops	Mexico	17	31050.8	38407.8	21.75
Promops	Mexico	15	31050.8	38407.8	21.75
Promops	Mexico	13	33949.9	40499.4	36
Promops	Mexico	16	33949.9	40499.4	21
Promops	Mexico	22	33144.6	39873.6	21
Promops	Mexico	15	33144.6	39873.6	21
Promops	Mexico	13	35266	43401.8	33.75
Promops	Mexico	16	35266	43401.8	26.25
Promops	Mexico	17	31452.7	38091.9	21
Promops	Mexico	15	31452.7	38091.9	27.75
Promops	Mexico	16	27037	33541.6	21
Promops	Mexico	15	27037	33541.6	21.75
Promops	Mexico	21	28214.1	36019.7	25.5
Promops	Mexico	18	28214.1	36019.7	30.75
Promops	Mexico	19	32131.5	38950.2	27
Promops	Mexico	14	32131.5	38950.2	32.25
Promops	Mexico	16	26254.9	34698.8	25.5
Promops	Mexico	15	26254.9	34698.8	27
Promops	Mexico	11	29291.8	36828.3	32.25
Promops	Mexico	11	29291.8	36828.3	25.5
Promops	Mexico	14	30780.5	39598.8	32.25
Promops	Mexico	13	30780.5	39598.8	26.25
Promops	Mexico	11	37603.2	46581.5	33
Promops	Mexico	16	37603.2	46581.5	30.75
Promops	Mexico	13	28467.6	36144	34.5
Promops	Mexico	18	28467.6	36144	29.25
Promops	Mexico	16	33913.9	42034.4	31.5
Promops	Mexico	17	33913.9	42034.4	29.25
Promops	Mexico	17	38382	47327.3	25.5
Promops	Mexico	20	38382	47327.3	27
Promops	Mexico	13	28727.9	36848.4	33
Promops	Mexico	15	28727.9	36848.4	26.25
Promops	Mexico	17	32783.7	39109	25.5
Promops	Mexico	12	32783.7	39109	33
Promops	Mexico	11	27186	34498.2	33
Promops	Mexico	14	27186	34498.2	21
Promops	Mexico	16	27948.6	35440.2	27.75
Promops	Mexico	15	27948.6	35440.2	21
Promops	Mexico	11	26731.6	34537.2	33
Promops	Mexico	17	26731.6	34537.2	33
Promops	Mexico	9	31800.7	38978.3	31.5
Promops	Mexico	13	31800.7	38978.3	24
Promops	Mexico	15	27892.1	34665.9	29.25
Promops	Mexico	12	27892.1	34665.9	38.25
Promops	Mexico	15	32276.6	38915.9	24.75
Promops	Mexico	11	32276.6	38915.9	33
Promops	Mexico	17	30578.7	38255.1	25.5
Promops	Mexico	12	30578.7	38255.1	33.75
M.molossus	Brazil	6	37604.5	45978.8	33
M.molossus	Brazil	6	37604.5	45978.8	34.5
M.molossus	Brazil	6	29391.8	35799.4	33.75
M.molossus	Brazil	5	29391.8	35799.4	32.25
M.molossus	Brazil	5	36751	43348.9	39
M.molossus	Brazil	5	36751	43348.9	32.25
M.molossus	Brazil	7	28634.5	36564.7	36
M.molossus	Brazil	6	28634.5	36564.7	32.25
M.molossus	Brazil	6	37516.3	46080.9	33
M.molossus	Brazil	7	37516.3	46080.9	33
M.molossus	Brazil	8	32.5218	41.0451	33
M.molossus	Brazil	7	31.5731	39.524	36
M.molossus	Brazil	7	34.9875	42.7931	35.25
M.molossus	Brazil	7	34.1738	41.9794	41.25
M.molossus	Brazil	5	31.7023	38.9696	33.75
M.molossus	Brazil	11	31.1127	40.0949	33
M.molossus	Brazil	11	28.6286	36.0512	34.5
M.molossus	Brazil	8	32.6089	40.4756	39
M.molossus	Brazil	8	33.234	41.0505	39
M.molossus	Brazil	8	33.9411	41.0122	34.5
M.molossus	Brazil	10	32.9895	40.6659	33
M.molossus	Brazil	7	33.2433	42.1251	33.75
M.molossus	Brazil	8	34.0429	42.6075	34.5
M.molossus	Brazil	5	29.3932	37.133	33
M.molossus	Brazil	11	27.7234	35.7981	32.25
M.molossus	Brazil	11	30.6905	37.3297	34.5
M.molossus	Brazil	11	31.1378	39.1678	36
M.molossus	Brazil	11	27.7027	36.9438	33
M.molossus	Brazil	10	29.6446	38.3025	34.5
M.molossus	Brazil	7	34.5874	42.4378	35.25
M.molossus	Brazil	4	27.0764	34.6129	34.5
M.molossus	Brazil	6	35.3401	43.4149	38.25
M.molossus	Brazil	5	36.1381	44.2577	36.75
M.molossus	Brazil	4	35.189	41.9628	41.25
M.molossus	Brazil	5	30.7077	38.4236	38.25
M.molossus	Brazil	7	37.2165	44.5757	40.5
M.molossus	Brazil	9	38.5089	47.8348	43.5
M.molossus	Brazil	8	36.0347	43.4573	38.25
M.molossus	Brazil	7	39.6978	47.8623	43.5
M.molossus	Brazil	8	39.8908	47.2927	40.5
M.molossus	Brazil	8	38.6264	45.8937	39
M.molossus	Brazil	5	37.3547	44.3079	39.75
M.molossus	Brazil	12	32.9426	40.619	33
M.molossus	Brazil	8	34.3383	41.1265	39
M.molossus	Brazil	8	37.5573	45.1068	39
M.molossus	Brazil	8	38.8896	47.01	39.75
M.molossus	Brazil	9	39.3971	47.8982	39.75
M.molossus	Brazil	9	39.2702	47.6445	42.75
M.molossus	Brazil	10	39.0164	47.3273	39.75
M.molossus	Brazil	7	38.8909	47.3762	42.75
M.molossus	Brazil	9	34.0894	41.3567	37.5
M.molossus	Brazil	10	34.5945	41.9067	38.25
M.molossus	Brazil	9	35.265	42.8463	39
M.molossus	Brazil	10	35.0062	42.4978	38.25
M.molossus	Brazil	9	35.4315	42.9231	39
M.aztecus	Brazil	9	28.3037	34.9862	33
M.aztecus	Brazil	9	28.6695	37.0438	33
M.aztecus	Brazil	9	28.6339	37.7872	33.75
M.aztecus	Brazil	8	28.6549	37.6269	33.75
M.aztecus	Brazil	9	29.2467	37.8598	33.75
M.pretiosus	Brazil	11	31.9402	39.8355	36
M.aztecus	Brazil	9	29.0831	35.5541	35.25
M.aztecus	Brazil	9	28.5385	35.0941	33
M.pretiosus	Brazil	8	32.5524	38.8955	33
M.aztecus	Brazil	11	27.3516	35.0492	34.5
M.aztecus	Brazil	8	29.0011	35.5567	33.75
M.aztecus	Brazil	11	29.3063	35.016	33
M.aztecus	Brazil	9	29.7487	36.124	33
M.aztecus	Brazil	8	29.3821	35.0072	32.25
M.pretiosus	Brazil	10	27.9776	36.1616	33
M.pretiosus	Brazil	17	26.4384	32.8693	33
M.pretiosus	Brazil	16	20.3012	29.3733	33
M.pretiosus	Brazil	14	24.6152	34.0046	33
M.pretiosus	Brazil	9	23.1561	32.2282	31.5
M.pretiosus	Brazil	13	21.6969	31.1497	21.75
M.pretiosus	Brazil	16	26.011	35.1465	33
M.pretiosus	Brazil	14	21.6969	31.34	29.25
M.pretiosus	Brazil	16	26.0744	35.2734	33
M.pretiosus	Brazil	15	20.6184	30.5787	21
M.pretiosus	Brazil	13	21.6969	30.7056	25.5
M.pretiosus	Brazil	13	20.8722	30.6422	27
M.pretiosus	Brazil	15	20.0475	29.8174	29.25
M.pretiosus	Brazil	16	19.4765	28.582	19.5
M.pretiosus	Brazil	19	21.5066	30.7056	19.5
M.pretiosus	Brazil	18	23.8539	32.8626	19.5
M.pretiosus	Brazil	18	20.3012	29.5002	19.5
M.pretiosus	Brazil	13	23.5367	33.9411	19.5
M.pretiosus	Brazil	13	23.5802	32.9261	19.5
M.pretiosus	Brazil	15	24.0443	32.7357	19.5
M.pretiosus	Brazil	16	22.3314	32.1648	19.5
M.pretiosus	Brazil	18	21.9507	31.4402	19.5
M.pretiosus	Brazil	17	21.1894	31.5304	19.5
M.pretiosus	Brazil	12	24.3615	34.3218	19.5
M.pretiosus	Brazil	13	24.4249	33.5605	19.5
M.pretiosus	Brazil	13	24.3615	32.482	19.5
M.pretiosus	Brazil	15	23.0292	31.4035	19.5
M.pretiosus	Brazil	12	24.9325	34.4487	33
M.pretiosus	Brazil	11	24.6166	34.639	32.25
M.pretiosus	Brazil	10	24.4249	35.0831	33
M.pretiosus	Brazil	12	24.0124	32.8946	29.25
M.pretiosus	Brazil	11	23.9551	33.1065	29.25
M.pretiosus	Brazil	16	20.1744	30.1981	29.25
M.pretiosus	Brazil	17	27.597	36.0347	36
M.pretiosus	Brazil	13	29.2465	38.6358	36
M.pretiosus	Brazil	9	31.8476	41.0277	32.25
M.pretiosus	Brazil	11	31.4483	41.1452	37.5
M.pretiosus	Brazil	10	34.0888	41.9393	37.5
M.sinaloae	Mexico	5	30775.6	36376.3	32812.5
M.sinaloae	Mexico	5	27033.4	32237.6	32226.6
M.sinaloae	Mexico	6	27714.4	32670.7	28125
M.sinaloae	Mexico	15	21659.3	27111.3	24609.4
M.sinaloae	Mexico	14	21836.6	27486.8	24609.4
M.sinaloae	Mexico	15	21516.4	28417.8	25195.3
M.sinaloae	Mexico	14	21912.9	29500.2	25781.2
M.sinaloae	Mexico	14	21268.6	28417.8	25195.3
M.sinaloae	Mexico	16	21565.9	29248.3	25781.2
M.sinaloae	Mexico	15	21516.4	28703.1	25195.3
M.sinaloae	Mexico	15	21665.1	29743.9	25195.3
M.sinaloae	Mexico	14	21219	28554.4	25195.3
M.sinaloae	Mexico	15	22259.8	30883.9	25781.2
M.sinaloae	Mexico	15	21318.1	29545.7	24609.4
M.sinaloae	Mexico	13	20921.6	28417.8	24609.4
M.sinaloae	Mexico	13	22160.7	30883.9	26367.2
M.sinaloae	Mexico	13	21813.8	31123.6	25781.2
M.sinaloae	Mexico	14	22309.4	30582.5	25781.2
M.sinaloae	Mexico	12	22755.5	31478.7	25781.2
M.sinaloae	Mexico	14	22210.3	29644.8	25781.2
M.sinaloae	Mexico	13	21223.4	33139.3	26367.2
M.sinaloae	Mexico	12	21361.9	29341.6	25781.2
M.sinaloae	Mexico	13	21560.1	31869.4	26953.1
M.sinaloae	Mexico	12	22402.7	33505	26367.2
M.sinaloae	Mexico	12	23294.9	32910.2	28125
M.sinaloae	Mexico	12	32803.7	40934.6	37500
M.sinaloae	Mexico	12	33679.3	39707.3	36328.1
M.sinaloae	Mexico	12	28437.8	35377.1	32226.6
M.sinaloae	Mexico	12	29579.4	35817.8	32812.5
M.sinaloae	Mexico	12	27624.6	33757.8	31054.7
